# Supplementary material for: High expression of RTEL1 predicates worse progression in gliomas and promotes tumorigenesis through JNK/ELK1 cascade
Source: BMC Cancer. 2024 Mar 26;24:385. doi: 10.1186/s12885-024-12134-8 (PMC10967111; doi:10.1186/s12885-024-12134-8)
Supplement: Supplementary file 2 — Supplementary Material 2 [file 12885_2024_12134_MOESM2_ESM.xlsx]

## Sheet: Sheet1
Supplementary Table 2. RNA-sequence assay results of the differential expression genes
PROBE_ID	SYMBOL	SP295_NC	SP295_NC.Detection Pval	SP295_knockout	SP295_knockout.Detection Pval	SP295_NC_trimmed	SP295_knockout_trimmed	SP295_NC_mean	SP295_knockout_mean	FoldChange	FoldChange_Log2	SEARCH_KEY	ILMN_GENE	CHROMOSOME	DEFINITION	SYNONYMS	TargetID	ProbeID	SPECIES	SOURCE	TRANSCRIPT	SOURCE_REFERENCE_ID	REFSEQ_ID	UNIGENE_ID	ENTREZ_GENE_ID	GI	ACCESSION	PROTEIN_PRODUCT	ARRAY_ADDRESS_ID	PROBE_TYPE	PROBE_START	PROBE_SEQUENCE	PROBE_CHR_ORIENTATION	PROBE_COORDINATES	CYTOBAND	ONTOLOGY_COMPONENT	ONTOLOGY_PROCESS	ONTOLOGY_FUNCTION	OBSOLETE_PROBE_ID
ILMN_1778373	LOC645442	33.333	0.0012987	1	0.57013	5.10152	1	5.10152	1	0.19602	-2.35093	XM_932901.1	LOC645442	1	PREDICTED: Homo sapiens hypothetical protein LOC645442 (LOC645442), mRNA.		LOC645442	6250246	Homo sapiens	RefSeq	ILMN_32180	XM_932901.1	XM_932901.1		645442	88942754	XM_932901.1	XP_937994.1	6250246	S	167	GCGGCGCTGTAGAGTTCCTGGACGGCTCTGCCCTTCCCCGCCCCTCCGGC	-	54780475-54780524
ILMN_1753340	LOC728226	33.315	0.0012987	1	0.472727	5.10077	1	5.10077	1	0.196049	-2.35071	XM_927596.1	LOC728226	22	PREDICTED: Homo sapiens similar to gamma-glutamyltransferase 2, transcript variant 3 (LOC728226), mRNA.		LOC728226	5910079	Homo sapiens	RefSeq	ILMN_162474	XM_001128310.1	XM_001128310.1		728226	113429274	XM_001128310.1	XP_001128310.1	5910079	A	798	AGTGACTGCAGCCCTGGAGACCCGGCACCATCACACCCAGATCGCATCCA	-	18746462-18746511	22q11.21d
ILMN_1662147	MANEAL	32.0072	0.0012987	1	0.502597	5.04471	1	5.04471	1	0.198228	-2.33477	NM_001031740.1	MANEAL	1	Homo sapiens mannosidase, endo-alpha-like (MANEAL), transcript variant 1, mRNA.	RP11-109P14.3; MGC78681; FLJ31434	MANEAL	1470603	Homo sapiens	RefSeq	ILMN_11393	NM_001031740.1	NM_001031740.1		149175	72534765	NM_001031740.1	NP_001026910.1	1470603	A	1976	TTTAGCTCTAGGGAGAGGACTAGGAGGAAATCCCCCTCCCTTTAGCTGCC	+	38039260-38039309	1p34.3b	The lipid bilayer surrounding any of the compartments of the Golgi apparatus [goid 139] [evidence IEA]; A compound membranous cytoplasmic organelle of eukaryotic cells, consisting of flattened, ribosome-free vesicles arranged in a more or less regular stack. The Golgi apparatus differs from the endoplasmic reticulum in often having slightly thicker membranes, appearing in sections as a characteri…		Catalysis of the hydrolysis of various bonds, e.g. C-O, C-N, C-C, phosphoric anhydride bonds, etc. Hydrolase is the systematic name for any enzyme of EC class 3 [goid 16787] [evidence IEA]	RP11-109P14.3; MGC78681; FLJ31434
ILMN_3310920	MIR202	31.2516	0.0012987	1	0.546753	5.0113	1	5.0113	1	0.199549	-2.32518	NR_030170.1	MIR202		Homo sapiens microRNA 202 (MIR202), microRNA.		MIR202	2260463	Homo sapiens	RefSeq	ILMN_387804	NR_030170.1	NR_030170.1		574448	262205198	NR_030170.1		2260463	S	40	ACTTCTTTGAGGATCTGGCCTAAAGAGGTATAGGGCATGGGAAAACGGGG			10q26.3f
ILMN_1716555	MGC42630	30.753	0.0012987	1	0.78961	4.98882	1	4.98882	1	0.200448	-2.3187	NM_175923.3	MGC42630	9	Homo sapiens hypothetical protein MGC42630 (MGC42630), mRNA.		MGC42630	2190133	Homo sapiens	RefSeq	ILMN_138411	NM_175923.3	NM_175923.3		286301	61676204	NM_175923.3	NP_787119.1	2190133	S	1498	GAAACAATCTGATTGGGGCATTGCTGGATCAGAAAATGTGTGACCTTTTT	-	67374725-67374774
ILMN_1681938	ALDH8A1	29.504	0.0012987	1	0.692208	4.93093	1	4.93093	1	0.202802	-2.30186	NM_022568.2	ALDH8A1	6	Homo sapiens aldehyde dehydrogenase 8 family, member A1 (ALDH8A1), transcript variant 1, mRNA.	DKFZp779D2315; MGC138650; DJ352A20.2; ALDH12	ALDH8A1	7400541	Homo sapiens	RefSeq	ILMN_14966	NM_022568.2	NM_022568.2		64577	25952149	NM_022568.2	NP_072090.1	7400541	I	992	GTGGAAAGTCGGCATTCCCTCTGATCCACTGGTGAGCATAGGTGCTCTGA	-	135291907-135291956	6q23.3a	The living contents of a cell; the matter contained within (but not including) the plasma membrane, usually taken to exclude large vacuoles and masses of secretory or ingested material. In eukaryotes it includes the nucleus and cytoplasm [goid 5622] [pmid 11007799] [evidence IDA]; All of the contents of a cell excluding the plasma membrane and nucleus, but including other subcellular structures […	The chemical reactions and pathways involving retinoic acid, one of the three components that makes up vitamin A [goid 42573] [pmid 11007799] [evidence IDA]; The chemical reactions and pathways involving retinal, a compound that plays an important role in the visual process in most vertebrates. In the retina, retinal combines with opsins to form visual pigments. Retinal is one of the forms of vit…	Catalysis of the reaction: retinal + NAD+ + H2O = retinoate + NADH. Acts on both 11-trans and 13-cis forms of retinal [goid 1758] [pmid 11007799] [evidence IDA]; Catalysis of an oxidation-reduction (redox) reaction, a reversible chemical reaction in which the oxidation state of an atom or atoms within a molecule is altered. One substrate acts as a hydrogen or electron donor and becomes oxidized, …	ALDH12; DKFZp779D2315; MGC138650; DJ352A20.2
ILMN_2312340	LILRB2	29.0148	0.0012987	1	0.68961	4.9076	1	4.9076	1	0.203766	-2.29502	NM_001080978.1	LILRB2	19	Homo sapiens leukocyte immunoglobulin-like receptor, subfamily B (with TM and ITIM domains), member 2 (LILRB2), transcript variant 2, mRNA.	ILT4; LIR2; LIR-2; MIR10; CD85D; MIR-10	LILRB2	540671	Homo sapiens	RefSeq	ILMN_180674	NM_001080978.1	NM_001080978.1		10288	125988397	NM_001080978.1	NP_001074447.1	540671	A	2623	TATGGGAGTGAGCCAGCAGACAGCCCAGCAGATCCTACACACATTTTCAC	-	59469709-59469758	19q13.42a	That fraction of cells, prepared by disruptive biochemical methods, that includes the plasma and other membranes [goid 5624] [pmid 9079806] [evidence TAS]; The membrane surrounding a cell that separates the cell from its external environment. It consists of a phospholipid bilayer and associated proteins [goid 5886] [pmid 15304001] [evidence EXP]; Penetrating at least one phospholipid bilayer of a…	Any immune system process that functions in the calibrated response of an organism to a potential internal or invasive threat [goid 6955] [pmid 9079806] [evidence TAS]; A defense response that is mediated by cells [goid 6968] [pmid 9382880] [evidence TAS]; Any series of molecular signals initiated by the binding of an extracellular ligand to a receptor on the surface of the target cell [goid 7166…	Combining with an extracellular or intracellular messenger to initiate a change in cell activity [goid 4872] [pmid 9382880] [evidence TAS]	ILT4; LIR2; LIR-2; MIR10; CD85D; MIR-10
ILMN_1732641	ARHGAP6	28.4938	0.0025974	1	0.71948	4.88234	1	4.88234	1	0.20482	-2.28757	NM_001174.2	ARHGAP6	X	Homo sapiens Rho GTPase activating protein 6 (ARHGAP6), transcript variant 2, mRNA.	rhoGAPX-1; RHOGAP6	ARHGAP6	830187	Homo sapiens	RefSeq	ILMN_26731	NM_001174.3	NM_001174.3		395	95091880	NM_001174.3	NP_001165.2	830187	I	2916	ACAGTACCCTGCCAGCATGTTTACGCCCTGACCTGGAGGGACCAGCTAAG	-	11076671-11076690:11076691-11076720	Xp22.2	The living contents of a cell; the matter contained within (but not including) the plasma membrane, usually taken to exclude large vacuoles and masses of secretory or ingested material. In eukaryotes it includes the nucleus and cytoplasm [goid 5622] [evidence IEA]; All of the contents of a cell excluding the plasma membrane and nucleus, but including other subcellular structures [goid 5737] [evid…	Control of the spatial distribution of actin filaments; includes organizing filaments into meshworks, bundles, or other structures, as by cross-linking [goid 7015] [evidence IEA]; The cascade of processes by which a signal interacts with a receptor, causing a change in the level or activity of a second messenger or other downstream target, and ultimately effecting a change in the functioning of t…	Interacting selectively and simultaneously with one or more signal transduction molecules, usually acting as a scaffold to bring these molecules into close proximity either using their own SH2/SH3 domains (e.g. Grb2) or those of their target molecules (e.g. SAM68) [goid 5070] [pmid 8570618] [evidence TAS]; Increases the activity of a GTPase, an enzyme that catalyzes the hydrolysis of GTP [goid 50…	rhoGAPX-1; RHOGAP6
ILMN_1811289	COL4A6	28.3253	0.0025974	1	0.522078	4.87407	1	4.87407	1	0.205167	-2.28513	NM_033641.1	COL4A6	X	Homo sapiens collagen, type IV, alpha 6 (COL4A6), transcript variant B, mRNA.	MGC88184	COL4A6	4860554	Homo sapiens	RefSeq	ILMN_5674	NM_033641.1	NM_033641.1		1288	16357502	NM_033641.1	NP_378667.1	4860554	I	133	GAGTAAGGAAACAGCCTCCAAGCATCAGCAGAGCCCAGATGAGCACGGGC	-	107568134-107568183	Xq22.3c	Any of the various assemblies in which collagen chains form a left-handed triple helix; may assemble into higher order structures [goid 5581] [evidence IEA]; Any of the various assemblies in which collagen chains form a left-handed triple helix; may assemble into higher order structures [goid 5581] [evidence IEA]; The space external to the outermost structure of a cell. For cells without external…	The attachment of a cell, either to another cell or to an underlying substrate such as the extracellular matrix, via cell adhesion molecules [goid 7155] [evidence IEA]; A process that is carried out at the cellular level which results in the formation, arrangement of constituent parts, or disassembly of an extracellular matrix [goid 30198] [evidence NAS]	The action of a molecule that contributes to the structural integrity of the extracellular matrix [goid 5201] [evidence IEA]; The selective, often stoichiometric, interaction of a molecule with one or more specific sites on another molecule [goid 5488] [evidence IEA]; The action of a molecule that contributes to the structural integrity of the extracellular matrix [goid 5201] [evidence IEA]; The …	MGC88184
ILMN_1757634	FAM20C	28.1645	0.0025974	1	0.614286	4.86614	1	4.86614	1	0.205502	-2.28278	XM_928334.1	FAM20C	7	PREDICTED: Homo sapiens family with sequence similarity 20, member C (FAM20C), mRNA.		FAM20C	5570544	Homo sapiens	RefSeq	ILMN_36787	XM_928334.1	XM_928334.1		56975	89024640	XM_928334.1	XP_933427.1	5570544	I	1713	CCCTGGGACCTGGGGCATCTTTGCCCACCTTAGGAGTGCTTTGTCCATCT	+	292916-292965	7p22.3d	The space external to the outermost structure of a cell. For cells without external protective or external encapsulating structures this refers to space outside of the plasma membrane. This term covers the host cell environment outside an intracellular parasite [goid 5576] [evidence IEA]		Interacting selectively with calcium ions (Ca2+) [goid 5509] [evidence IEA]
ILMN_1839532		28.1445	0.0025974	1	0.709091	4.86515	1	4.86515	1	0.205544	-2.28248	Hs.450953	HS.450953	13	RST42356 Athersys RAGE Library Homo sapiens cDNA, mRNA sequence		HS.450953	450730	Homo sapiens	Unigene	ILMN_93761	Hs.450953		Hs.450953		13748453	BG459947		450730	S	87	CCAGGGAAATTGGGCATTGCTTCCAGAAGACATGAAGAAACCTGCAGCAG	-	33171161-33171210
ILMN_1699011	LOC648682	27.3425	0.00649351	1	0.793507	4.82489	1	4.82489	1	0.207258	-2.2705	XM_937752.1	LOC648682		PREDICTED: Homo sapiens hypothetical protein LOC648682 (LOC648682), mRNA.		LOC648682	6520470	Homo sapiens	RefSeq	ILMN_35385	XM_937752.1	XM_937752.1		648682	88957928	XM_937752.1	XP_942845.1	6520470	S	261	CTGCCCACTCCCCATAGTGTTGCCTCTCCCCTTTCCTCTTTAAGACGCAG
ILMN_3241707	LOC729339	27.3026	0.00649351	1	0.575325	4.82286	1	4.82286	1	0.207346	-2.26989	XM_001720391.1	LOC729339	8	PREDICTED: Homo sapiens hypothetical LOC729339 (LOC729339), mRNA.		LOC729339	6220100	Homo sapiens	RefSeq	ILMN_342581	XM_001720391.1	XM_001720391.1		729339	169172793	XM_001720391.1	XP_001720443.1	6220100	S	827	CCCAGCCCTGCGGTCCCCTCAGTCAACTCTGTTTCGGAGAGGTAACGATT	+	7415192-7415241	8p23.1e
ILMN_1668617	AKR1C2	27.2971	0.00649351	1	0.905195	4.82258	1	4.82258	1	0.207358	-2.26981	XM_937757.1	AKR1C2		PREDICTED: Homo sapiens aldo-keto reductase family 1, member C2 (dihydrodiol dehydrogenase 2; bile acid binding protein; 3-alpha hydroxysteroid dehydrogenase, type III), transcript variant 1 (AKR1C2), mRNA.		AKR1C2	1510528	Homo sapiens	RefSeq	ILMN_137166	XM_937757.1	XM_937757.1		1646	89031720	XM_937757.1	XP_942850.1	1510528	I	1132	CTTTGTGTACGTCATAAGGGTTTCTTCTACTCTAGCACAGGAGAGGCAAC			10p15.1c	All of the contents of a cell excluding the plasma membrane and nucleus, but including other subcellular structures [goid 5737] [evidence IEA]	The chemical reactions and pathways involving lipids, compounds soluble in an organic solvent but not, or sparingly, in an aqueous solvent. Includes fatty acids; neutral fats, other fatty-acid esters, and soaps; long-chain (fatty) alcohols and waxes; sphingoids and other long-chain bases; glycolipids, phospholipids and sphingolipids; and carotenes, polyprenols, sterols, terpenes and other isopren…	Catalysis of an oxidation-reduction (redox) reaction, a reversible chemical reaction in which the oxidation state of an atom or atoms within a molecule is altered. One substrate acts as a hydrogen or electron donor and becomes oxidized, while the other acts as hydrogen or electron acceptor and becomes reduced [goid 16491] [evidence IEA]; Interacting selectively with bile acids, any of a group of …
ILMN_1736316	LOC652767	27.2451	0.00649351	1	0.522078	4.81993	1	4.81993	1	0.207472	-2.26901	XM_942408.1	LOC652767		PREDICTED: Homo sapiens hypothetical LOC652767 (LOC652767), mRNA.		LOC652767	4070674	Homo sapiens	RefSeq	ILMN_37371	XM_942408.1	XM_942408.1		652767	89064266	XM_942408.1	XP_947501.1	4070674	S	278	GGGACAGTCTCTATGTCAATGGTTTCACCCAGCGGAGCTCTGTGCCCACC
ILMN_1780774	NPCDR1	26.7484	0.00779221	1	0.65974	4.79433	1	4.79433	1	0.20858	-2.26133	XR_001027.1	NPCDR1	3	PREDICTED: Homo sapiens nasopharyngeal carcinoma, down-regulated 1 (NPCDR1), misc RNA.		NPCDR1	7150142	Homo sapiens	RefSeq	ILMN_36905	XR_001027.1	XR_001027.1		246734	88961700	XR_001027.1		7150142	A	2501	CTGAAGTCACATTTTCTGGCTCTGGGGCTCCAAGGACTCACAAAGAGGAG	-	59931700-59931749	3p14.2c
ILMN_3265228	LOC100128392	26.6451	0.00779221	1	0.509091	4.78895	1	4.78895	1	0.208814	-2.25971	XM_001723572.1	LOC100128392		PREDICTED: Homo sapiens hypothetical LOC100128392 (LOC100128392), mRNA.		LOC100128392	2750576	Homo sapiens	RefSeq	ILMN_345651	XM_001723572.1	XM_001723572.1		100128392	169205431	XM_001723572.1	XP_001723624.1	2750576	M	1147	CACAGACGGCCGGCAGAGCTGGGAGGGATGGATTCTATGTTTTAAGGGCC			12q14.2b
ILMN_2380561	PKLR	26.6304	0.00779221	1	0.68052	4.78818	1	4.78818	1	0.208847	-2.25948	NM_000298.4	PKLR	1	Homo sapiens pyruvate kinase, liver and RBC (PKLR), nuclear gene encoding mitochondrial protein, transcript variant 1, mRNA.	PKL; PK1; RPK	PKLR	3460463	Homo sapiens	RefSeq	ILMN_166011	NM_000298.4	NM_000298.4		5313	82659098	NM_000298.4	NP_000289.1	3460463	A	2433	CCCACTCATGTTGTTCCCACACACAAACCAAGAGCCAAAAATGAGTGTGT	-	153526254-153526303	1q22a		The chemical reactions and pathways resulting in the breakdown of a monosaccharide (generally glucose) into pyruvate, with the concomitant production of a small amount of ATP. Pyruvate may be converted to ethanol, lactate, or other small molecules, or fed into the TCA cycle [goid 6096] [evidence IEA]; The chemical reactions and pathways resulting in the breakdown of a monosaccharide (generally gl…	Interacting selectively with magnesium (Mg) ions [goid 287] [evidence IEA]; Catalysis of the reaction: ATP + pyruvate = ADP + phosphoenolpyruvate [goid 4743] [evidence IEA]; Catalysis of the transfer of a group, e.g. a methyl group, glycosyl group, acyl group, phosphorus-containing, or other groups, from one compound (generally regarded as the donor) to another compound (generally regarded as the…	PKL; PK1; RPK
ILMN_1889595		26.1875	0.0103896	1	0.664935	4.76487	1	4.76487	1	0.209869	-2.25244	Hs.564297	HS.564297	11	UI-H-ED0-axm-l-22-0-UI.s1 NCI_CGAP_ED0 Homo sapiens cDNA clone IMAGE:5830821 3, mRNA sequence		HS.564297	7200746	Homo sapiens	Unigene	ILMN_116987	Hs.564297		Hs.564297		19762327	BQ027048		7200746	S	428	CTTCCCTTTCCTGGGCCAGAAGCTATGAAGGCCAAAGGCAGTGGGATGAC	-	28402476-28402486:28504601-28504639
ILMN_1665960	LOC644122	26.1468	0.0103896	1	0.493507	4.76271	1	4.76271	1	0.209965	-2.25178	XM_934731.1	LOC644122	16	PREDICTED: Homo sapiens similar to GIY-YIG domain containing 2 isoform 1, transcript variant 2 (LOC644122), mRNA.		LOC644122	6520091	Homo sapiens	RefSeq	ILMN_46404	XM_934731.1	XM_934731.1		644122	89040142	XM_934731.1	XP_939824.1	6520091	I	465	TGAGGGCTTGGGTTCCGCCCCTCGCTCCGAGCCGCCCTGATGCCCCTGTA	+	30113646-30113685:30113686-30113695
ILMN_1784202	LOC644019	25.7949	0.0103896	1	0.445454	4.74389	1	4.74389	1	0.210798	-2.24607	XM_933170.1	LOC644019	9	PREDICTED: Homo sapiens similar to COBW domain containing 3, transcript variant 19 (LOC644019), mRNA.		LOC644019	3420369	Homo sapiens	RefSeq	ILMN_36610	XM_933170.1	XM_933170.1		644019	89029514	XM_933170.1	XP_938263.1	3420369	I	1074	AAGATACAATGAGGTGACTCAGGCAAAAGTACCTGGCCCTGTATAGTGAG	-	68497129-68497178	9q12i
ILMN_1692200	LOC134466	25.7596	0.0103896	1	0.548052	4.74198	1	4.74198	1	0.210882	-2.24549	XM_930378.1	LOC134466	5	PREDICTED: Homo sapiens hypothetical protein LOC134466 (LOC134466), misc RNA.		LOC134466	4860520	Homo sapiens	RefSeq	ILMN_161914	XR_015967.1	XR_015967.1		134466	113416805	XR_015967.1		4860520	A	401	CTATGCTCAGAGGACCCTGTACAGGGATGTGATGCTGGAGATCTATAGCC	-	150302319-150302368	5q33.1d
ILMN_3311005	MIR212	25.6977	0.0103896	1	0.446753	4.73865	1	4.73865	1	0.211031	-2.24447	NR_029625.1	MIR212		Homo sapiens microRNA 212 (MIR212), microRNA.		MIR212	1850253	Homo sapiens	RefSeq	ILMN_388240	NR_029625.1	NR_029625.1		406994	262206296	NR_029625.1		1850253	S	29	CACCTTGGCTCTAGACTGCTTACTGCCCGGGCCGCCCTCAGTAACAGTCT			17p13.3d
ILMN_3241104	LOC286135	25.5608	0.0103896	1	0.651948	4.73122	1	4.73122	1	0.211362	-2.24221	NR_024473.1	LOC286135	8	Homo sapiens hypothetical LOC286135 (LOC286135), non-coding RNA.		LOC286135	2320437	Homo sapiens	RefSeq	ILMN_370827	NR_024473.1	NR_024473.1		286135	213418006	NR_024473.1		2320437	S	2722	GGCAGAGAAGCCCAGGGTGGGATGTTAGAGGGCATAGTAAGGGTCAGAGG	+	29811005-29811054
ILMN_1684485	LOC650363	25.4456	0.0103896	1	0.55974	4.72495	1	4.72495	1	0.211642	-2.2403	XM_939448.1	LOC650363		PREDICTED: Homo sapiens hypothetical protein LOC650363 (LOC650363), mRNA.		LOC650363	6480021	Homo sapiens	RefSeq	ILMN_35104	XM_939448.1	XM_939448.1		650363	89037193	XM_939448.1	XP_944541.1	6480021	S	985	GATTCTAACAACTCACAGGCGACCCAGGGCCACCAGAAGGAGCAGCCCCA			13q34d
ILMN_3229269	TBC1D3H	25.3553	0.0103896	1	0.568831	4.72002	1	4.72002	1	0.211863	-2.23879	NM_001123390.1	TBC1D3H		Homo sapiens TBC1 domain family, member 3H (TBC1D3H), mRNA.		TBC1D3H	70653	Homo sapiens	RefSeq	ILMN_356904	NM_001123390.1	NM_001123390.1		727735	183583562	NM_001123390.1	NP_001116862.1	70653	A	606	GCGGGACACTAAGGAAGCATATATTCTTCAGGGATCGATACGGAACCAAG			17q12c	The living contents of a cell; the matter contained within (but not including) the plasma membrane, usually taken to exclude large vacuoles and masses of secretory or ingested material. In eukaryotes it includes the nucleus and cytoplasm [goid 5622] [evidence IEA]	Any process that modulates the activity of a GTPase of the Rab family [goid 32313] [evidence IEA]	Increases the activity of a GTPase, an enzyme that catalyzes the hydrolysis of GTP [goid 5096] [evidence IEA]; Increases the rate of GTP hydrolysis by a GTPase of the Rab family [goid 5097] [evidence IEA]
ILMN_1789692	MARK2	25.2127	0.0103896	1	0.65974	4.71219	1	4.71219	1	0.212215	-2.2364	NM_017490.1	MARK2	11	Homo sapiens MAP/microtubule affinity-regulating kinase 2 (MARK2), transcript variant 1, mRNA.	MGC99619; Par1b; EMK1; PAR-1	MARK2	3140491	Homo sapiens	RefSeq	ILMN_34656	NM_017490.2	NM_017490.2		2011	86990440	NM_017490.2	NP_059672.2	3140491	I	1888	GCCAGCACCAGAAATCCATGTCGGCCTCCGTGCACCCCAACAAGGCCTCT	+	63428102-63428151	11q13.1a	A membrane-bounded organelle of eukaryotic cells in which chromosomes are housed and replicated. In most cells, the nucleus contains all of the cell's chromosomes except the organellar chromosomes, and is the site of RNA synthesis and processing. In some species, or in specialized cell types, RNA metabolism or DNA replication may be absent [goid 5634] [evidence IEA]; The membrane surrounding a ce…	The process of introducing a phosphate group on to a protein [goid 6468] [pmid 14976552] [evidence IDA]; The process of introducing a phosphate group on to a protein [goid 6468] [pmid 8274451] [evidence NAS]; A series of reactions, mediated by protein kinases, which occurs as a result of a single trigger reaction or compound [goid 7243] [pmid 14976552] [evidence IDA]; The biological process whose…	Interacting selectively with a nucleotide, any compound consisting of a nucleoside that is esterified with (ortho)phosphate or an oligophosphate at any hydroxyl group on the ribose or deoxyribose moiety [goid 166] [evidence IEA]; Interacting selectively with magnesium (Mg) ions [goid 287] [pmid 14976552] [evidence IDA]; Catalysis of the reaction: ATP + a protein serine/threonine = ADP + protein s…	MGC99619; EMK1; PAR-1
ILMN_1769361	SOX11	25.1215	0.0103896	1	0.498701	4.70717	1	4.70717	1	0.212442	-2.23486	XM_938075.1	SOX11		PREDICTED: Homo sapiens SRY (sex determining region Y)-box 11 (SOX11), mRNA.		SOX11	3290086	Homo sapiens	RefSeq	ILMN_138171	XM_938075.1	XM_938075.1		6664	88954716	XM_938075.1	XP_943168.1	3290086	A	79	ATCAAACAGGAGCCGGACGAGGAGGACGAGGAACCACCGCACCAGCAGCT			2p25.2b	A membrane-bounded organelle of eukaryotic cells in which chromosomes are housed and replicated. In most cells, the nucleus contains all of the cell's chromosomes except the organellar chromosomes, and is the site of RNA synthesis and processing. In some species, or in specialized cell types, RNA metabolism or DNA replication may be absent [goid 5634] [evidence IEA]; A small, dense body one or mo…	The synthesis of either RNA on a template of DNA or DNA on a template of RNA [goid 6350] [evidence IEA]; Any process that modulates the frequency, rate or extent of DNA-dependent transcription [goid 6355] [evidence IEA]; The process whose specific outcome is the progression of nervous tissue over time, from its formation to its mature state [goid 7399] [pmid 8666406] [evidence TAS]	Interacting selectively with DNA (deoxyribonucleic acid) [goid 3677] [evidence IEA]
ILMN_1684977	LOC654252	24.9736	0.0116883	1	0.68961	4.69897	1	4.69897	1	0.212812	-2.23235	XM_942253.1	LOC654252		PREDICTED: Homo sapiens similar to Zinc finger protein 406 (Protein ZFAT) (LOC654252), mRNA.		LOC654252	730750	Homo sapiens	RefSeq	ILMN_41805	XM_942253.2	XM_942253.2		654252	113431350	XM_942253.2	XP_947346.1	730750	S	4	AGGTCCCATCCCCTGACGGATACCCAGAAGGCTCTCCTGTCCAGCCCTGT
ILMN_1683920	LOC651100	24.4542	0.0116883	1	0.454545	4.66983	1	4.66983	1	0.21414	-2.22337	XM_940229.1	LOC651100		PREDICTED: Homo sapiens similar to Alpha-2-macroglobulin precursor (Alpha-2-M) (LOC651100), mRNA.		LOC651100	5670017	Homo sapiens	RefSeq	ILMN_44768	XM_940229.1	XM_940229.1		651100	89061859	XM_940229.1	XP_945322.1	5670017	S	2	TGCCGGAAGTCACTACCAAGGATCGATACACATTTAGGAAAGCCAGCACT
ILMN_1657230	MYRIP	24.3575	0.0116883	1	0.628571	4.66434	1	4.66434	1	0.214393	-2.22167	XM_945644.1	MYRIP		PREDICTED: Homo sapiens myosin VIIA and Rab interacting protein, transcript variant 3 (MYRIP), mRNA.		MYRIP	6330113	Homo sapiens	RefSeq	ILMN_138814	XM_945644.1	XM_945644.1		25924	88968738	XM_945644.1	XP_950737.1	6330113	I	1096	GAGCCCAGCTGCCATGCCCTATACTCTTAGTTTGGCCAGATAGTGTCCCC			3p22.1c	The outer segment of a vertebrate photoreceptor that contains discs of photoreceptive membranes [goid 1750] [evidence IEA]; All of the contents of a cell excluding the plasma membrane and nucleus, but including other subcellular structures [goid 5737] [evidence IEA]; The part of the cytoskeleton (the internal framework of a cell) composed of actin and associated proteins. Includes actin cytoskele…	The directed movement of proteins in a cell, including the movement of proteins between specific compartments or structures within a cell, such as organelles of a eukaryotic cell [goid 6886] [evidence IEA]	Interacting selectively with monomeric or multimeric forms of actin, including actin filaments [goid 3779] [evidence IEA]; Interacting selectively with any protein or protein complex (a complex of two or more proteins that may include other nonprotein molecules) [goid 5515] [pmid 11964381] [evidence IPI]; Interacting selectively with zinc (Zn) ions [goid 8270] [pmid 11964381] [evidence NAS]; Inte…
ILMN_1701434	RAP1B	24.1756	0.0116883	1	0.493507	4.65395	1	4.65395	1	0.214871	-2.21846	NM_001010942.1	RAP1B	12	Homo sapiens RAP1B, member of RAS oncogene family (RAP1B), transcript variant 1, mRNA.	DKFZp586H0723; RAL1B; K-REV; DKFZP586H0723	RAP1B	6590703	Homo sapiens	RefSeq	ILMN_27682	NM_015646.4	NM_015646.4		5908	58219793	NM_015646.4	NP_056461.1	6590703	A	2006	TGGATTGCCATGCAAGGGCTTGCATTATAATTACTTGCCACTTGAATGTG	+	67340540-67340589	12q15b	The living contents of a cell; the matter contained within (but not including) the plasma membrane, usually taken to exclude large vacuoles and masses of secretory or ingested material. In eukaryotes it includes the nucleus and cytoplasm [goid 5622] [evidence IEA]; All of the contents of a cell excluding the plasma membrane and nucleus, but including other subcellular structures [goid 5737] [evid…	Any series of molecular signals in which a small monomeric GTPase relays one or more of the signals [goid 7264] [evidence IEA]	Interacting selectively with a nucleotide, any compound consisting of a nucleoside that is esterified with (ortho)phosphate or an oligophosphate at any hydroxyl group on the ribose or deoxyribose moiety [goid 166] [evidence IEA]; Interacting selectively with GTP, guanosine triphosphate [goid 5525] [evidence IEA]	DKFZp586H0723; RAL1B; K-REV
ILMN_1800911	FLJ10324	24.1728	0.0116883	1	0.614286	4.6538	1	4.6538	1	0.214878	-2.21841	NM_018059.2	FLJ10324	7	Homo sapiens hypothetical protein FLJ10324 (FLJ10324), mRNA.	KIAA1849	FLJ10324	4890754	Homo sapiens	RefSeq	ILMN_137090	NM_018059.2	NM_018059.2		55698	33620756	NM_018059.2	NP_060529.2	4890754	S	5762	CCCCGCAGGTCTCAGCCTCGTTTTTACCCAGCCCCTATTTAAGACGCGGT	-	4800956-4801005	7p22.1d			Interacting selectively with any protein or protein complex (a complex of two or more proteins that may include other nonprotein molecules) [goid 5515] [evidence IEA]	KIAA1849
ILMN_1784827	C1orf147	24.0581	0.0116883	1	0.68052	4.6472	1	4.6472	1	0.215183	-2.21636	NM_001025592.1	C1ORF147	1	Homo sapiens chromosome 1 open reading frame 147 (C1orf147), mRNA.	FLJ32597	C1ORF147	3830494	Homo sapiens	RefSeq	ILMN_16893	NM_001025592.1	NM_001025592.1		574431	70980553	NM_001025592.1	NP_001020763.1	3830494	S	1708	GAAAGGAGGAAGGACGGTCACACACTTGGATTGTGAAGGTTGCAGTGGCC	-	204731410-204731459	1q32.1h				FLJ32597
ILMN_1810550	BAIAP3	23.9176	0.0116883	1	0.472727	4.6391	1	4.6391	1	0.215559	-2.21384	NM_003933.3	BAIAP3	16	Homo sapiens BAI1-associated protein 3 (BAIAP3), mRNA.	BAP3; KIAA0734; MGC138334	BAIAP3	780719	Homo sapiens	RefSeq	ILMN_7057	NM_003933.3	NM_003933.3		8938	15451913	NM_003933.3	NP_003924.2	780719	S	4269	GTTCGCCCCAACCCTTCCCCAGGCCCAGTGTGAAAAACAGACTCACAAGG	+	1339189-1339238	16p13.3e		The regulated release of neurotransmitter into the synaptic cleft. A neurotransmitter is any of a group of substances that are released on excitation from the axon terminal of a presynaptic neuron of the central or peripheral nervous system and travel across the synaptic cleft to either excite or inhibit the target cell. Among the many substances that have the properties of a neurotransmitter are…	Interacting selectively with a protein C-terminus, the end of any peptide chain at which the 1-carboxy function of a constituent amino acid is not attached in peptide linkage to another amino-acid residue [goid 8022] [pmid 9790924] [evidence TAS]	BAP3; KIAA0734; MGC138334
ILMN_1667079	SPTBN2	23.8281	0.0116883	1	0.788312	4.6339	1	4.6339	1	0.215801	-2.21223	NM_006946.1	SPTBN2	11	Homo sapiens spectrin, beta, non-erythrocytic 2 (SPTBN2), mRNA.	SCA5	SPTBN2	5900451	Homo sapiens	RefSeq	ILMN_5653	NM_006946.1	NM_006946.1		6712	5902121	NM_006946.1	NP_008877.1	5900451	S	7658	AGGAACCTCTCAGAGCTGAAGCAGGCCCTGGGGGCAGAAGTGCCAGATGA	-	66209455-66209504	11q13.1e	All of the contents of a cell excluding the plasma membrane and nucleus, but including other subcellular structures [goid 5737] [evidence IEA]; Any of the various filamentous elements that form the internal framework of cells, and typically remain after treatment of the cells with mild detergent to remove membrane constituents and soluble components of the cytoplasm. The term embraces intermediat…	The specific activation or halting of processes within a cell so that its vital functions markedly cease, rather than simply deteriorating gradually over time, which culminates in cell death [goid 8219] [evidence IEA]; The directed movement of substances, either within a vesicle or in the vesicle membrane, into, out of or within a cell [goid 16192] [pmid 9826670] [evidence IDA]; The binding of a …	Interacting selectively with monomeric or multimeric forms of actin, including actin filaments [goid 3779] [pmid 9826670] [evidence TAS]; The action of a molecule that contributes to the structural integrity of a cytoskeletal structure [goid 5200] [pmid 9826670] [evidence TAS]; Interacting selectively with monomeric or multimeric forms of actin, including actin filaments [goid 3779] [evidence IEA]	SCA5
ILMN_2363250	BCL2	23.6874	0.0116883	1	0.563636	4.6257	1	4.6257	1	0.216183	-2.20967	NM_000657.2	BCL2	18	Homo sapiens B-cell CLL/lymphoma 2 (BCL2), nuclear gene encoding mitochondrial protein, transcript variant beta, mRNA.	Bcl-2	BCL2	4070735	Homo sapiens	RefSeq	ILMN_3287	NM_000657.2	NM_000657.2		596	72198345	NM_000657.2	NP_000648.2	4070735	A	998	CTGGTGGACAACATCGCCCTGTGGATGACTGAGTACCTGAACCGGCACCT	-	60985345-60985394	18q21.33b	A membrane-bounded organelle of eukaryotic cells in which chromosomes are housed and replicated. In most cells, the nucleus contains all of the cell's chromosomes except the organellar chromosomes, and is the site of RNA synthesis and processing. In some species, or in specialized cell types, RNA metabolism or DNA replication may be absent [goid 5634] [evidence IEA]; All of the contents of a cell…	The process by which cytochrome c is enabled to move from the mitochondrial intermembrane space into the cytosol, which is an early step in apoptosis and leads to caspase activation [goid 1836] [evidence IEA]; The process by which cytochrome c is enabled to move from the mitochondrial intermembrane space into the cytosol, which is an early step in apoptosis and leads to caspase activation [goid 1…	Interacting selectively with any protease or peptidase [goid 2020] [pmid 10620603] [evidence IDA]; Interacting selectively with any protein or protein complex (a complex of two or more proteins that may include other nonprotein molecules) [goid 5515] [evidence IEA]; Interacting selectively with an identical protein to form a homodimer [goid 42803] [pmid 9111042] [evidence IDA]; Interacting select…	Bcl-2
ILMN_1687478	C10orf21	23.5547	0.0116883	1	0.651948	4.61793	1	4.61793	1	0.216547	-2.20725	XM_374787.3	C10ORF21	10	PREDICTED: Homo sapiens chromosome 10 open reading frame 21 (C10orf21), mRNA.		C10ORF21	1820242	Homo sapiens	RefSeq	ILMN_31563	XM_374787.3	XM_374787.3		414194	89030921	XM_374787.3	XP_374787.3	1820242	A	2657	GGCTTAAATGGAGGATCACTTGAGGCCTAGCCTTGGAGGCTGCAGTGCAC	-	42224226-42224275	10q11.21a
ILMN_1657816	LOC646422	23.4442	0.0116883	1	0.601299	4.61142	1	4.61142	1	0.216853	-2.20521	XM_933601.1	LOC646422	1	PREDICTED: Homo sapiens hypothetical protein LOC646422 (LOC646422), mRNA.		LOC646422	2510475	Homo sapiens	RefSeq	ILMN_40108	XM_933601.1	XM_933601.1		646422	88943940	XM_933601.1	XP_938694.1	2510475	S	252	TCAGCAAGACAGCAGAAGCAGGAAGAGAGCCGGCCGGAAGACACTTACCC	+	245516168-245516217
ILMN_2371397	SLC25A45	23.4275	0.0116883	1	0.57013	4.61043	1	4.61043	1	0.216899	-2.2049	NM_001077241.1	SLC25A45	11	Homo sapiens solute carrier family 25, member 45 (SLC25A45), transcript variant 2, mRNA.		SLC25A45	5090452	Homo sapiens	RefSeq	ILMN_166414	NM_001077241.1	NM_001077241.1		283130	116235465	NM_001077241.1	NP_001070709.1	5090452	A	1652	TCTTAAGGAGCTCTGAGACTCCACTTCTGAGAGTCCCTGCGGCCTCCCAC	-	65143192-65143241	11q13.1c	A semiautonomous, self replicating organelle that occurs in varying numbers, shapes, and sizes in the cytoplasm of virtually all eukaryotic cells. It is notably the site of tissue respiration [goid 5739] [evidence IEA]; The inner, i.e. lumen-facing, lipid bilayer of the mitochondrial envelope. It is highly folded to form cristae [goid 5743] [evidence IEA]; Double layer of lipid molecules that enc…	The directed movement of substances (such as macromolecules, small molecules, ions) into, out of, within or between cells, or within a multicellular organism [goid 6810] [evidence IEA]	The selective, often stoichiometric, interaction of a molecule with one or more specific sites on another molecule [goid 5488] [evidence IEA]
ILMN_1793309	CCDC4	23.3815	0.0116883	1	0.58961	4.60771	1	4.60771	1	0.217027	-2.20405	XM_941085.1	CCDC4		PREDICTED: Homo sapiens coiled-coil domain containing 4 (CCDC4), mRNA.		CCDC4	6650397	Homo sapiens	RefSeq	ILMN_137870	XM_941085.1	XM_941085.1		389206	88979724	XM_941085.1	XP_946178.1	6650397	I	1107	CCCCGATTGGTGGATGCCCTCGGAAGAGCAGATAAACAAAGTGTTCAGCG			4p13d
ILMN_2327186	KIF9	23.2307	0.0116883	1	0.716883	4.59877	1	4.59877	1	0.21745	-2.20125	NM_182903.2	KIF9	3	Homo sapiens kinesin family member 9 (KIF9), transcript variant 3, mRNA.	MGC104186	KIF9	3190370	Homo sapiens	RefSeq	ILMN_24521	NM_182903.2	NM_182903.2		64147	33620743	NM_182903.2	NP_878906.1	3190370	A	1886	AGGGCCAGCGAGACCACACAGCACATCAATGCCATCAAGCGGGAGATTGA	-	47257344-47257393	3p21.31g	Any of the long, generally straight, hollow tubes of internal diameter 12-15 nm and external diameter 24 nm found in a wide variety of eukaryotic cells; each consists (usually) of 13 protofilaments of polymeric tubulin, staggered in such a manner that the tubulin monomers are arranged in a helical pattern on the microtubular surface, and with the alpha/beta axes of the tubulin subunits parallel t…	Movement of organelles, other microtubules and other particles along microtubules, mediated by motor proteins [goid 7018] [evidence IEA]; Movement of organelles, other microtubules and other particles along microtubules, mediated by motor proteins [goid 7018] [evidence IEA]	Interacting selectively with a nucleotide, any compound consisting of a nucleoside that is esterified with (ortho)phosphate or an oligophosphate at any hydroxyl group on the ribose or deoxyribose moiety [goid 166] [evidence IEA]; Catalysis of movement along a microtubule, coupled to the hydrolysis of a nucleoside triphosphate (usually ATP) [goid 3777] [evidence IEA]; Interacting selectively with …	MGC104186
ILMN_1659862	FAM7A3	23.1738	0.0116883	1	0.67013	4.59537	1	4.59537	1	0.21761	-2.20018	XM_930882.1	FAM7A3	15	PREDICTED: Homo sapiens family with sequence similarity 7, member A3, transcript variant 2 (FAM7A3), mRNA.		FAM7A3	3400767	Homo sapiens	RefSeq	ILMN_37226	XM_930882.1	XM_930882.1		89837	89038122	XM_930882.1	XP_935975.1	3400767	I	920	CAAGGGGCAATAGAGGGTAATTCTTAAGATTGTGGATGGACTGCTGGGTA	+	28216520-28216569	15q13.2a
ILMN_2105177	SAMD8	22.9856	0.0116883	1	0.553247	4.5841	1	4.5841	1	0.218145	-2.19664	NM_144660.1	SAMD8	10	Homo sapiens sterile alpha motif domain containing 8 (SAMD8), mRNA.	SMSr; FLJ25082	SAMD8	1010181	Homo sapiens	RefSeq	ILMN_6307	NM_144660.1	NM_144660.1		142891	21389544	NM_144660.1	NP_653261.1	1010181	S	1352	CTCTGGCCAATACCAGAGCATATCAGCAGAGTAGGAGAGCAAGGATTTGG	+	76606302-76606351	10q22.2c	Double layer of lipid molecules that encloses all cells, and, in eukaryotes, many organelles; may be a single or double lipid bilayer; also includes associated proteins [goid 16020] [evidence IEA]; Penetrating at least one phospholipid bilayer of a membrane. May also refer to the state of being buried in the bilayer with no exposure outside the bilayer. When used to describe a protein, indicates …	The chemical reactions and pathways involving lipids, compounds soluble in an organic solvent but not, or sparingly, in an aqueous solvent. Includes fatty acids; neutral fats, other fatty-acid esters, and soaps; long-chain (fatty) alcohols and waxes; sphingoids and other long-chain bases; glycolipids, phospholipids and sphingolipids; and carotenes, polyprenols, sterols, terpenes and other isopren…	Elemental activities, such as catalysis or binding, describing the actions of a gene product at the molecular level. A given gene product may exhibit one or more molecular functions [goid 3674] [evidence ND ]	SMSr; FLJ25082
ILMN_2102330	COL8A2	22.9593	0.0116883	1	0.581818	4.58251	1	4.58251	1	0.218221	-2.19614	NM_005202.1	COL8A2	1	Homo sapiens collagen, type VIII, alpha 2 (COL8A2), mRNA.	PPCD2; FECD; MGC116972; FLJ00201; MGC116970; PPCD	COL8A2	70196	Homo sapiens	RefSeq	ILMN_169209	NM_005202.1	NM_005202.1		1296	32964829	NM_005202.1	NP_005193.1	70196	S	4055	AGCTTCTGCCAAATTTCATTCCTCAAACCTTTCAGGAGGGGTGGTTGGCG	-	36561184-36561233	1p34.3d	The space external to the outermost structure of a cell. For cells without external protective or external encapsulating structures this refers to space outside of the plasma membrane. This term covers the host cell environment outside an intracellular parasite [goid 5576] [evidence IEA]; The space external to the outermost structure of a cell. For cells without external protective or external en…	The attachment of one cell to another cell via adhesion molecules [goid 16337] [pmid 2019595] [evidence NAS]; A process that is carried out at the cellular level which results in the formation, arrangement of constituent parts, or disassembly of an extracellular matrix [goid 30198] [pmid 2019595] [evidence NAS]	The action of a molecule that contributes to the structural integrity of the extracellular matrix [goid 5201] [pmid 2019595] [evidence NAS]; Interacting selectively with two or more protein molecules, or a protein and another macromolecule or complex, simultaneously, thereby physically linking the bound proteins or complexes to each other [goid 30674] [pmid 2019595] [evidence NAS]	PPCD2; FECD; MGC116972; FLJ00201; MGC116970; PPCD
ILMN_3210885	LOC645700	22.9013	0.012987	1	0.757143	4.57902	1	4.57902	1	0.218387	-2.19504	XM_001716167.1	LOC645700		PREDICTED: Homo sapiens similar to hCG1992395 (LOC645700), mRNA.		LOC645700	6180326	Homo sapiens	RefSeq	ILMN_345087	XM_001716167.1	XM_001716167.1		645700	169172134	XM_001716167.1	XP_001716219.1	6180326	A	61	GGAGGAACGGCGTCTTGGCTCCCGGGCTGTGCGCAGCGCCAGCGTGGCCG			7p22.1d
ILMN_1876539	LOC732316	22.8896	0.012987	1	0.850649	4.57831	1	4.57831	1	0.218421	-2.19482	Hs.551651	LOC732316		PREDICTED: Homo sapiens hypothetical protein LOC732316 (LOC732316), mRNA.		LOC732316	2030121	Homo sapiens	RefSeq	ILMN_167098	XM_001132737.1	XM_001132737.1		732316	113422821	XM_001132737.1	XP_001132737.1	2030121	S	195	GTTCACCTCTATTCATCTGAGAGCTGTTGACCGGGCCCTTGCTGGGTGGG
ILMN_1707548	RAD18	22.883	0.012987	1	0.488312	4.57791	1	4.57791	1	0.21844	-2.19469	NM_020165.2	RAD18	3	Homo sapiens RAD18 homolog (S. cerevisiae) (RAD18), mRNA.	RNF73	RAD18	5420681	Homo sapiens	RefSeq	ILMN_25868	NM_020165.2	NM_020165.2		56852	14550404	NM_020165.2	NP_064550.2	5420681	S	2501	TGGCATTTCAGAGCCAGCATCCCCCAACTCCCACCCCTCTGCCATCACCC	-	8897055-8897104	3p25.3d	The ordered and organized complex of DNA and protein that forms the chromosome [goid 785] [evidence IEA]; A membrane-bounded organelle of eukaryotic cells in which chromosomes are housed and replicated. In most cells, the nucleus contains all of the cell's chromosomes except the organellar chromosomes, and is the site of RNA synthesis and processing. In some species, or in specialized cell types,…	The process of restoring DNA after damage. Genomes are subject to damage by chemical and physical agents in the environment (e.g. UV and ionizing radiations, chemical mutagens, fungal and bacterial toxins, etc.) and by free radicals or alkylating agents endogenously generated in metabolism. DNA is also damaged because of errors during its replication. A variety of different DNA repair pathways ha…	Interacting selectively with damaged DNA [goid 3684] [pmid 10884424] [evidence NAS]; Interacting selectively with any protein or protein complex (a complex of two or more proteins that may include other nonprotein molecules) [goid 5515] [evidence IEA]; Interacting selectively with zinc (Zn) ions [goid 8270] [evidence IEA]; Catalysis of the ligation of two substances with concomitant breaking of a…	RNF73
ILMN_1663455	LOC648900	22.5231	0.0155844	1	0.532467	4.55601	1	4.55601	1	0.21949	-2.18777	XM_943499.1	LOC648900		PREDICTED: Homo sapiens hypothetical protein LOC648900 (LOC648900), mRNA.		LOC648900	870358	Homo sapiens	RefSeq	ILMN_43699	XM_943499.1	XM_943499.1		648900	89047513	XM_943499.1	XP_948592.1	870358	S	21	TACCACCAACGACTGCAGTCTGCCCCACCGCCACCAACGACTGCAGTCCG
ILMN_1717541	CNTNAP3	22.4437	0.0155844	1	0.472727	4.55113	1	4.55113	1	0.219726	-2.18622	NM_033655.2	CNTNAP3	9	Homo sapiens contactin associated protein-like 3 (CNTNAP3), mRNA.	RP11-290L7.1; CNTNAP3A; RP11-138L21.1; CASPR3	CNTNAP3	6040368	Homo sapiens	RefSeq	ILMN_168662	NM_033655.3	NM_033655.3		79937	117306179	NM_033655.3	NP_387504.2	6040368	I	2563	AAGCAGCTTATACACTGGGGCCACTGCTCTGCCGCGGAGATCAGTCATTC	-	39167440-39167489	9p13.1b-p13.1a	The space external to the outermost structure of a cell. For cells without external protective or external encapsulating structures this refers to space outside of the plasma membrane. This term covers the host cell environment outside an intracellular parasite [goid 5576] [evidence IEA]; The membrane surrounding a cell that separates the cell from its external environment. It consists of a phosp…	The attachment of a cell, either to another cell or to an underlying substrate such as the extracellular matrix, via cell adhesion molecules [goid 7155] [evidence IEA]; The cascade of processes by which a signal interacts with a receptor, causing a change in the level or activity of a second messenger or other downstream target, and ultimately effecting a change in the functioning of the cell [go…	Interacting selectively with one or more specific sites on a receptor molecule, a macromolecule that undergoes combination with a hormone, neurotransmitter, drug or intracellular messenger to initiate a change in cell function [goid 5102] [evidence IEA]; Interacting selectively with one or more specific sites on a receptor molecule, a macromolecule that undergoes combination with a hormone, neuro…	RP11-290L7.1; RP11-138L21.1; CNTNAP3A; CASPR3
ILMN_3310663	MIR665	22.438	0.0155844	1	0.472727	4.55078	1	4.55078	1	0.219743	-2.18611	NR_030617.1	MIR665		Homo sapiens microRNA 665 (MIR665), microRNA.		MIR665	4560608	Homo sapiens	RefSeq	ILMN_388135	NR_030617.1	NR_030617.1		100126315	262206150	NR_030617.1		4560608	S	5	TCGAGGGGTCTCTGCCTCTACCCAGGACTCTTTCATGACCAGGAGGCTGA			14q32.31a
ILMN_2142255	LOC401398	22.3913	0.0155844	1	0.506494	4.5479	1	4.5479	1	0.219882	-2.1852	NM_001023566.1	LOC401398	7	Homo sapiens hypothetical protein LOC401398 (LOC401398), mRNA.		LOC401398	4890608	Homo sapiens	RefSeq	ILMN_12565	NM_001023566.1	NM_001023566.1		401398	66472901	NM_001023566.1	NP_001018860.1	4890608	S	1960	CACACACTAGGTCCTTTTGGAGGGTGGAAGTTAGGAGCAGGGAGAGGGTC	+	124606418-124606467	7q31.33a
ILMN_3269904	LOC100129924	22.3521	0.0155844	1	0.550649	4.54548	1	4.54548	1	0.219999	-2.18443	XM_001717831.1	LOC100129924		PREDICTED: Homo sapiens similar to hCG2036949 (LOC100129924), mRNA.		LOC100129924	1260414	Homo sapiens	RefSeq	ILMN_349656	XM_001717831.1	XM_001717831.1		100129924	169160680	XM_001717831.1	XP_001717883.1	1260414	M	580	CGGATGCTCCTGGTCAGCTTCCTGTTAGACATGGCAGTCAGGGCAATGAC			1p34.2a
ILMN_1700616	LOC442501	22.3481	0.0155844	1	0.715584	4.54523	1	4.54523	1	0.220011	-2.18435	XM_496847.2	LOC442501		PREDICTED: Homo sapiens similar to zinc finger protein 577 (LOC442501), mRNA.		LOC442501	160576	Homo sapiens	RefSeq	ILMN_43536	XM_935666.2	XM_935666.2		442501	113419436	XM_935666.2	XP_940759.2	160576	S	656	GAGCGAAGCCTTACAAGTGTTGGGAGTGTGAGAAAACCTCCCACAAGTCG
ILMN_1751445	PPY	22.3146	0.0155844	1	0.493507	4.54316	1	4.54316	1	0.220111	-2.1837	NM_002722.2	PPY	17	Homo sapiens pancreatic polypeptide (PPY), mRNA.	PNP	PPY	3140148	Homo sapiens	RefSeq	ILMN_10027	NM_002722.3	NM_002722.3		5539	82659101	NM_002722.3	NP_002713.1	3140148	S	324	GGACTTATAATGCCACCTTCTGTCTCCTACGACTCCATGAGCAGCGCCAG	-	42018255-42018295:42018296-42018304	17q21.31b	The space external to the outermost structure of a cell. For cells without external protective or external encapsulating structures this refers to space outside of the plasma membrane. This term covers the host cell environment outside an intracellular parasite [goid 5576] [evidence IEA]	The whole of the physical, chemical, and biochemical processes carried out by multicellular organisms to break down ingested nutrients into components that may be easily absorbed and directed into metabolism [goid 7586] [pmid 6373251] [evidence TAS]; The regulated release of proteins from a cell or group of cells [goid 9306] [pmid 2997153] [evidence TAS]	Interacting selectively with a G-protein-coupled receptor [goid 1664] [evidence IEA]; The action characteristic of a hormone, any substance formed in very small amounts in one specialized organ or group of cells and carried (sometimes in the bloodstream) to another organ or group of cells in the same organism, upon which it has a specific regulatory action. The term was originally applied to agen…	PNP
ILMN_1888685		22.3037	0.0155844	1	0.555844	4.54249	1	4.54249	1	0.220144	-2.18348	Hs.278303	HS.278303	7	Homo sapiens clone 25220 mRNA sequence		HS.278303	3780687	Homo sapiens	Unigene	ILMN_84364	Hs.278303		Hs.278303		4406614	AF131786		3780687	S	969	TGCTTTCTGGCAGTACAAGGTGTCTCAGAGTTGCCCGTGCTTTCTGCCTG	-	42907708-42907757
ILMN_3279282	LOC100132364	22.2711	0.0155844	1	0.488312	4.54047	1	4.54047	1	0.220242	-2.18284	XM_001726681.1	LOC100132364	16	PREDICTED: Homo sapiens hypothetical protein LOC100132364, transcript variant 1 (LOC100132364), mRNA.		LOC100132364	1190538	Homo sapiens	RefSeq	ILMN_337972	XM_001726681.1	XM_001726681.1		100132364	169209997	XM_001726681.1	XP_001726733.1	1190538	M	707	TGGGGGTTGATGGCGTATTTGCCCCCTTTGGGAGTGGGAAGCGAGTACTG	+	68333959-68334008	16q22.1e
ILMN_1756939	C12orf69	22.2531	0.0155844	1	0.709091	4.53935	1	4.53935	1	0.220296	-2.18249	NM_001013698.1	C12ORF69	12	Homo sapiens chromosome 12 open reading frame 69 (C12orf69), mRNA.		C12ORF69	4150296	Homo sapiens	RefSeq	ILMN_170545	NM_001013698.2	NM_001013698.2		440087	117553616	NM_001013698.2	NP_001013720.2	4150296	S	1627	CTAGCAAAAAGGAGGCAGCTGCCTTTGCTACATGACGCATTAGGTGGGCC	-	14958011-14958060	12p12.3e
ILMN_1755635	FLJ33534	22.2316	0.0155844	1	0.655844	4.53802	1	4.53802	1	0.220361	-2.18206	NM_182586.1	FLJ33534	2	Homo sapiens hypothetical protein FLJ33534 (FLJ33534), mRNA.		FLJ33534	1230110	Homo sapiens	RefSeq	ILMN_8578	NM_182586.1	NM_182586.1		285150	32699002	NM_182586.1	NP_872392.1	1230110	S	1710	CTGAGGACCATCATCTGTTGAGCACCTACTGCCACCGTGTGCTCTGCATG	-	11156885-11156934	2p25.1b
ILMN_1857637		22.1787	0.0155844	1	0.523377	4.53473	1	4.53473	1	0.22052	-2.18102	Hs.568618	HS.568618	1	601842006F1 NIH_MGC_46 Homo sapiens cDNA clone IMAGE:4079761 5, mRNA sequence		HS.568618	3130243	Homo sapiens	Unigene	ILMN_120799	Hs.568618		Hs.568618		11151430	BF237512		3130243	S	614	GGCCAATCACCAGTATGACCAGTCCAGCGAAGAGCAACTGTGGCAGGCTG	+	16356139-16356139:16356141-16356151:16356153-16356171:16356174-16356190:16356193-16356194
ILMN_2050109	GABARAP	22.1465	0.0155844	1	0.596104	4.53272	1	4.53272	1	0.220618	-2.18038	NM_007278.1	GABARAP	17	Homo sapiens GABA(A) receptor-associated protein (GABARAP), mRNA.	MM46; MGC120155; FLJ25768; MGC120154	GABARAP	3840332	Homo sapiens	RefSeq	ILMN_19419	NM_007278.1	NM_007278.1		11337	6005763	NM_007278.1	NP_009209.1	3840332	S	816	TGGGGGTAGTTGGAAGGGACTGAAATTGTGGGGGGAAGGTAGGAGGCACA	-	7143765-7143814	17p13.1d	The lipid bilayer surrounding any of the compartments of the Golgi apparatus [goid 139] [evidence IEA]; The lipid bilayer surrounding an autophagic vacuole, a double-membrane-bounded vesicle in which endogenous cellular material is sequestered [goid 421] [pmid 15169837] [evidence IDA]; All of the contents of a cell excluding the plasma membrane and nucleus, but including other subcellular structu…	A process that is carried out at the cellular level which results in the formation, arrangement of constituent parts, or disassembly of cytoskeletal structures comprising microtubules and their associated proteins [goid 226] [evidence IEA]; The process of targeting specific proteins to particular membrane-bounded subcellular organelles. Usually requires an organelle specific protein sequence moti…	Interacting selectively with any protein or protein complex (a complex of two or more proteins that may include other nonprotein molecules) [goid 5515] [pmid 11096062] [evidence IPI]; Interacting selectively with any protein or protein complex (a complex of two or more proteins that may include other nonprotein molecules) [goid 5515] [pmid 11146101] [evidence IPI]; Interacting selectively with mi…	MM46; MGC120155; FLJ25768; MGC120154
ILMN_1917045		21.8288	0.0168831	1	0.45974	4.51278	1	4.51278	1	0.221593	-2.17402	Hs.466840	HS.466840	19	UI-H-FL1-bfz-b-04-0-UI.s1 NCI_CGAP_FL1 Homo sapiens cDNA clone UI-H-FL1-bfz-b-04-0-UI 3, mRNA sequence		HS.466840	2900215	Homo sapiens	Unigene	ILMN_94758	Hs.466840		Hs.466840		23287556	BU621341		2900215	S	317	CAGGGTGGGAAAATCAGTGTCAGGGGAGGAGAGAGGGAGCAGGGAAAAGT	-	47847980-47848029
ILMN_1763309	GALR1	21.8103	0.0181818	1	0.493507	4.51161	1	4.51161	1	0.22165	-2.17364	NM_001480.2	GALR1	18	Homo sapiens galanin receptor 1 (GALR1), mRNA.	GALNR1; GALNR	GALR1	4180424	Homo sapiens	RefSeq	ILMN_165234	NM_001480.2	NM_001480.2		2587	6031165	NM_001480.2	NP_001471.1	4180424	S	2366	GGTGGCATTTGCTTCCAATTGTAGCTAGCGCACAGAGCTTTGGAAGCCTG	+	73110390-73110439	18q23b	Penetrating at least one phospholipid bilayer of a membrane. May also refer to the state of being buried in the bilayer with no exposure outside the bilayer. When used to describe a protein, indicates that all or part of the peptide sequence is embedded in the membrane [goid 16021] [evidence IEA]; The membrane surrounding a cell that separates the cell from its external environment. It consists o…	The cascade of processes by which a signal interacts with a receptor, causing a change in the level or activity of a second messenger or other downstream target, and ultimately effecting a change in the functioning of the cell [goid 7165] [evidence IEA]; The series of molecular signals generated as a consequence of a G-protein coupled receptor binding to its physiological ligand [goid 7186] [evid…	Combining with an extracellular or intracellular messenger to initiate a change in cell activity [goid 4872] [evidence IEA]; Combining with galanin to initiate a change in cell activity [goid 4966] [evidence IEA]; Combining with an extracellular or intracellular messenger to initiate a change in cell activity [goid 4872] [evidence IEA]; Combining with galanin to initiate a change in cell activity…	GALNR1; GALNR
ILMN_2255130	CCL15	21.7794	0.0181818	1	0.766234	4.50966	1	4.50966	1	0.221746	-2.17302	NM_004167.3	CCL15		Homo sapiens chemokine (C-C motif) ligand 15 (CCL15), transcript variant 2, mRNA.	SCYL3; NCC3; MIP-5; HCC-2; NCC-3; LKN1; SY15; MIP-1d; SCYA15; Lkn-1; HMRP-2B	CCL15	6900687	Homo sapiens	RefSeq	ILMN_2490	NM_004167.3	NM_004167.3		6359	34335181	NM_004167.3	NP_004158.2	6900687	I	972	GGGACCAAGACTGAATCCTCCTCACAAACTGGGGGGAAACCGAAGGTTGT			17q12b	The space external to the outermost structure of a cell. For cells without external protective or external encapsulating structures this refers to space outside of the plasma membrane. This term covers the host cell environment outside an intracellular parasite [goid 5576] [evidence IEA]; That part of a multicellular organism outside the cells proper, usually taken to be outside the plasma membra…	The regulation of the levels, transport, and metabolism of calcium ions within a cell or between a cell and its external environment [goid 6874] [pmid 9346309] [evidence TAS]; The directed movement of a motile cell or organism, or the directed growth of a cell guided by a specific chemical concentration gradient. Movement may be towards a higher concentration (positive chemotaxis) or towards a lo…	Mediates the transfer of a signal from the outside to the inside of a cell by means other than the introduction of the signal molecule itself into the cell [goid 4871] [pmid 9346309] [evidence TAS]; The function of a family of chemotactic pro-inflammatory activation-inducible cytokines acting primarily upon hemopoietic cells in immunoregulatory processes; all chemokines possess a number of conser…	NCC3; HCC-2; NCC-3; LKN1; MIP-1d; HMRP-2B; SCYL3; MIP-5; SY15; SCYA15; Lkn-1
ILMN_1859662		21.7327	0.0181818	1	0.472727	4.50669	1	4.50669	1	0.221892	-2.17207	Hs.164401	HS.164401	2	UI-H-FH1-bfl-e-07-0-UI.s1 NCI_CGAP_FH1 Homo sapiens cDNA clone UI-H-FH1-bfl-e-07-0-UI 3, mRNA sequence		HS.164401	5260647	Homo sapiens	Unigene	ILMN_79980	Hs.164401		Hs.164401		23285024	BU618809		5260647	S	489	ACGAGTTTGGGAGAACACTGGTGCTTGAGGGCGGCCAGCTACCTCTTCTG	+	172678754-172678803
ILMN_1689129	OPRM1	21.579	0.0181818	1	0.928571	4.49691	1	4.49691	1	0.222375	-2.16893	NM_001008505.1	OPRM1	6	Homo sapiens opioid receptor, mu 1 (OPRM1), transcript variant MOR-1X, mRNA.	MOR1; OPRM; KIAA0403	OPRM1	630139	Homo sapiens	RefSeq	ILMN_26572	NM_001008505.1	NM_001008505.1		4988	56549104	NM_001008505.1	NP_001008505.2	630139	I	1500	CCCAGCTATCCTTCACTCGTCCTGCCTTCGTGGAAATACTGCTCCCAGCC	+	154412179-154412228	6q25.2b-q25.2c	That fraction of cells, prepared by disruptive biochemical methods, that includes the plasma and other membranes [goid 5624] [evidence IEA]; The irregular network of unit membranes, visible only by electron microscopy, that occurs in the cytoplasm of many eukaryotic cells. The membranes form a complex meshwork of tubular channels, which are often expanded into slitlike cavities called cisternae. …	The cascade of processes by which a signal interacts with a receptor, causing a change in the level or activity of a second messenger or other downstream target, and ultimately effecting a change in the functioning of the cell [goid 7165] [evidence IEA]; The series of molecular signals generated as a consequence of a G-protein coupled receptor binding to its physiological ligand, followed by modu…	Combining with an extracellular or intracellular messenger to initiate a change in cell activity [goid 4872] [evidence IEA]; [goid 4988] [pmid 9689128] [evidence TAS]	MOR1; OPRM; KIAA0403
ILMN_1729498	TMEFF1	21.5751	0.0181818	1	0.590909	4.49666	1	4.49666	1	0.222387	-2.16885	NM_003692.2	TMEFF1	9	Homo sapiens transmembrane protein with EGF-like and two follistatin-like domains 1 (TMEFF1), mRNA.	C9orf2; H7365	TMEFF1	3120403	Homo sapiens	RefSeq	ILMN_183443	NM_003692.2	NM_003692.2		8577	29568104	NM_003692.2	NP_003683.2	3120403	S	1560	CCACTTCTTCCACAATGACCACAGCAAATGACCAAGCATGAACTAAAGGT	+	102379010-102379059	9q31.1a	The membrane surrounding a cell that separates the cell from its external environment. It consists of a phospholipid bilayer and associated proteins [goid 5886] [evidence IEA]; Penetrating at least one phospholipid bilayer of a membrane. May also refer to the state of being buried in the bilayer with no exposure outside the bilayer. When used to describe a protein, indicates that all or part of t…	The biological process whose specific outcome is the progression of a multicellular organism over time from an initial condition (e.g. a zygote or a young adult) to a later condition (e.g. a multicellular animal or an aged adult) [goid 7275] [evidence IEA]		orf; C9orf2; H7365
ILMN_1666469	LOC647649	25.939	0.0103896	1.08198	0.432468	4.75162	1.05796	4.75162	1.05796	0.222652	-2.16714	XM_942926.1	LOC647649		PREDICTED: Homo sapiens similar to Ephrin type-A receptor 6 precursor (Tyrosine-protein kinase receptor EHK-2) (EPH homology kinase 2), transcript variant 2 (LOC647649), mRNA.		LOC647649	5910270	Homo sapiens	RefSeq	ILMN_34891	XM_942926.1	XM_942926.1		647649	88970691	XM_942926.1	XP_948019.1	5910270	I	1211	CCACAAATCACAACAAAGAGCAATCAGAACTGGTTAAAGAAGATGGTCTG
ILMN_3289631	LOC149478	21.4454	0.0181818	1	0.471429	4.48835	1	4.48835	1	0.222799	-2.16618	XM_001726015.1	LOC149478		PREDICTED: Homo sapiens hypothetical protein LOC149478 (LOC149478), mRNA.		LOC149478	1470484	Homo sapiens	RefSeq	ILMN_347076	XM_001726015.1	XM_001726015.1		149478	169161574	XM_001726015.1	XP_001726067.1	1470484	M	1192	TTTCTGGACCTGTCCTTCAAATGATCCAACGCCGGGACTCGCAGGGAGCC			1p34.1d
ILMN_3279130	LOC100132493	21.4225	0.0181818	1	0.525974	4.48687	1	4.48687	1	0.222872	-2.16571	XR_039351.1	LOC100132493		PREDICTED: Homo sapiens misc_RNA (LOC100132493), miscRNA.		LOC100132493	150360	Homo sapiens	RefSeq	ILMN_337863	XR_039351.1	XR_039351.1		100132493	169169099	XR_039351.1		150360	M	436	AAACCCCCGGAGGCCCTGGAACTATCTATTTGGTTGTGAACTACAGGCTG			6q13a
ILMN_1668533	UROC1	24.5235	0.0116883	1.05893	0.436364	4.67376	1.04189	4.67376	1.04189	0.222924	-2.16537	NM_144639.1	UROC1	3	Homo sapiens urocanase domain containing 1 (UROC1), mRNA.	MGC135007; FLJ31300; MGC135008; HMFN0320	UROC1	4060328	Homo sapiens	RefSeq	ILMN_3225	NM_144639.1	NM_144639.1		131669	21389466	NM_144639.1	NP_653240.1	4060328	S	2750	TAATGACTGGGTCCAGAGCCTCGTGAGAGGTCACCGGGATGGGGGAAGTG	-	127683141-127683190	3q21.2c-q21.3a	That part of the cytoplasm that does not contain membranous or particulate subcellular components [goid 5829] [pmid 15221005] [evidence EXP]	The chemical reactions and pathways resulting in the breakdown of histidine, 2-amino-3-(1H-imidazol-4-yl)propanoic acid [goid 6548] [evidence IEA]; The chemical reactions and pathways resulting in the breakdown of histidine, 2-amino-3-(1H-imidazol-4-yl)propanoic acid [goid 6548] [evidence IEA]	Catalysis of the reaction: 4,5-dihydro-4-oxo-5-imidazolepropanoate = urocanate + H2O [goid 16153] [evidence IEA]; Catalysis of the reaction: 4,5-dihydro-4-oxo-5-imidazolepropanoate = urocanate + H2O [goid 16153] [pmid 15221005] [evidence EXP]; Catalysis of the cleavage of C-C, C-O, C-N and other bonds by other means than by hydrolysis or oxidation, or conversely adding a group to a double bond. T…	MGC135007; FLJ31300; MGC135008; HMFN0320
ILMN_1881960		21.4032	0.0181818	1	0.5	4.48563	1	4.48563	1	0.222934	-2.16531	Hs.444785	HS.444785	7	full-length cDNA clone CS0DF032YA11 of Fetal brain of Homo sapiens (human)		HS.444785	160152	Homo sapiens	Unigene	ILMN_92853	Hs.444785		Hs.444785		50502879	CR622072		160152	S	1221	GGCTAGCATCACCAAGATCTGTCATCCAGAGCTGCTGAGAAAAATACATG	+	19008212-19008261
ILMN_1769280	SPRY1	21.3997	0.0181818	1	0.472727	4.48541	1	4.48541	1	0.222945	-2.16524	NM_005841.1	SPRY1	4	Homo sapiens sprouty homolog 1, antagonist of FGF signaling (Drosophila) (SPRY1), transcript variant 1, mRNA.	hSPRY1	SPRY1	1400722	Homo sapiens	RefSeq	ILMN_6281	NM_005841.1	NM_005841.1		10252	40538725	NM_005841.1	NP_005832.1	1400722	I	18	CACCGTGGTAACTTGCAATGTGGCCGCCCCTGCGCTGGCTTCTTTCTCCT	+	124320700-124320749	4q28.1a	All of the contents of a cell excluding the plasma membrane and nucleus, but including other subcellular structures [goid 5737] [evidence NAS]; That part of the cytoplasm that does not contain membranous or particulate subcellular components [goid 5829] [pmid 12593796] [evidence EXP]; The membrane surrounding a cell that separates the cell from its external environment. It consists of a phospholi…	The process whose specific outcome is the progression of the ureteric bud over time, from its formation to the mature structure [goid 1657] [evidence IEA]; The close range interaction of two or more cells or tissues that causes them to change their fates and specify the development of an organ [goid 1759] [evidence IEA]; The biological process whose specific outcome is the progression of a multic…	Interacting selectively with any protein or protein complex (a complex of two or more proteins that may include other nonprotein molecules) [goid 5515] [evidence IEA]	hSPRY1
ILMN_3239748	LOC100134370	21.3758	0.0181818	1	0.74026	4.48387	1	4.48387	1	0.223022	-2.16474	XM_001713687.1	LOC100134370		PREDICTED: Homo sapiens hypothetical protein LOC100134370 (LOC100134370), mRNA.		LOC100134370	3370601	Homo sapiens	RefSeq	ILMN_340180	XM_001713687.1	XM_001713687.1		100134370	169204720	XM_001713687.1	XP_001713739.1	3370601	S	1282	CTACAGGCGCCTGCTGGAGGGCGAGGAGCATAGGCTGTGTGAAGGTGTTG
ILMN_1726893	EPN3	21.3694	0.0181818	1	0.596104	4.48346	1	4.48346	1	0.223042	-2.16461	NM_017957.1	EPN3	17	Homo sapiens epsin 3 (EPN3), mRNA.	FLJ20778; MGC129899	EPN3	6650750	Homo sapiens	RefSeq	ILMN_29567	NM_017957.1	NM_017957.1		55040	8923677	NM_017957.1	NP_060427.1	6650750	S	2714	TTATCACACATGGGCACTGGGGTTGGGCTAACAGCAAGAGACAATAGGCC	+	45974948-45974997	17q21.33b	A membrane-bounded organelle of eukaryotic cells in which chromosomes are housed and replicated. In most cells, the nucleus contains all of the cell's chromosomes except the organellar chromosomes, and is the site of RNA synthesis and processing. In some species, or in specialized cell types, RNA metabolism or DNA replication may be absent [goid 5634] [evidence IEA]; All of the contents of a cell…		Interacting selectively with a lipid [goid 8289] [evidence IEA]	FLJ20778; MGC129899
ILMN_2412768	HIPK1	21.346	0.0194805	1	0.703896	4.48194	1	4.48194	1	0.223118	-2.16412	NM_198268.1	HIPK1	1	Homo sapiens homeodomain interacting protein kinase 1 (HIPK1), transcript variant 1, mRNA.	MGC33446; KIAA0630; Nbak2; MGC26642; MGC33548; Myak	HIPK1	5360092	Homo sapiens	RefSeq	ILMN_174496	NM_198268.1	NM_198268.1		204851	38201639	NM_198268.1	NP_938009.1	5360092	A	3220	AGTCATCTGGATGCTGTATCACCCCCACAGGGTATCGAGCTCAACGCGGG	+	114316014-114316063	1p13.2b	A membrane-bounded organelle of eukaryotic cells in which chromosomes are housed and replicated. In most cells, the nucleus contains all of the cell's chromosomes except the organellar chromosomes, and is the site of RNA synthesis and processing. In some species, or in specialized cell types, RNA metabolism or DNA replication may be absent [goid 5634] [evidence IEA]; All of the contents of a cell…	The synthesis of either RNA on a template of DNA or DNA on a template of RNA [goid 6350] [evidence IEA]; Any process that modulates the frequency, rate or extent of DNA-dependent transcription [goid 6355] [evidence IEA]; The process of introducing a phosphate group on to a protein [goid 6468] [evidence IEA]; The process of introducing a phosphate group on to a protein [goid 6468] [evidence IEA]	Interacting selectively with a nucleotide, any compound consisting of a nucleoside that is esterified with (ortho)phosphate or an oligophosphate at any hydroxyl group on the ribose or deoxyribose moiety [goid 166] [evidence IEA]; Catalysis of the reaction: ATP + a protein serine/threonine = ADP + protein serine/threonine phosphate [goid 4674] [evidence IEA]; Interacting selectively with any prote…	MGC33446; KIAA0630; Nbak2; MGC26642; MGC33548; Myak
ILMN_3235732	LOC100133095	21.3167	0.0194805	1	0.574026	4.48005	1	4.48005	1	0.223212	-2.16351	XM_001721792.1	LOC100133095	1	PREDICTED: Homo sapiens hypothetical protein LOC100133095 (LOC100133095), mRNA.		LOC100133095	240521	Homo sapiens	RefSeq	ILMN_335019	XM_001721792.1	XM_001721792.1		100133095	169162912	XM_001721792.1	XP_001721844.1	240521	S	72	TGGAGGTCCTGCAACATTGCACACGCTCGGAAGGCGGGAGGCGGCAAGGA	-	142625879-142625913:142725324-142725338	1q21.1a
ILMN_1764697	LOC441294	21.2893	0.0194805	1	0.550649	4.47828	1	4.47828	1	0.2233	-2.16295	NM_001008747.1	LOC441294	7	Homo sapiens similar to CTAGE6 (LOC441294), mRNA.		LOC441294	5290725	Homo sapiens	RefSeq	ILMN_169689	NM_001008747.1	NM_001008747.1		441294	56847633	NM_001008747.1	NP_001008747.1	5290725	S	4	CAGAGCAGCCTCGACGCTATGGAGGAGCCCGGTGCTACCCCTCAGCCCTA	+	142979015-142979032:142979033-142979064	7q35a
ILMN_2409720	SLA2	21.1452	0.0194805	1	0.580519	4.46892	1	4.46892	1	0.223768	-2.15993	NM_032214.2	SLA2	20	Homo sapiens Src-like-adaptor 2 (SLA2), transcript variant 1, mRNA.	FLJ21992; MGC49845; SLAP2; C20orf156; SLAP-2	SLA2	780129	Homo sapiens	RefSeq	ILMN_29984	NM_032214.2	NM_032214.2		84174	28416422	NM_032214.2	NP_115590.1	780129	A	2044	GCTGGGATTACAGGTGTGAGCCACGGCACCCAGCCTAGCTCTCAGATCTC	-	35241323-35241372	20q11.23a	All of the contents of a cell excluding the plasma membrane and nucleus, but including other subcellular structures [goid 5737] [pmid 11696592] [evidence TAS]; The membrane surrounding a cell that separates the cell from its external environment. It consists of a phospholipid bilayer and associated proteins [goid 5886] [pmid 11891219] [evidence TAS]; The lipid bilayer surrounding an endosome [goi…	Any process that stops, prevents or reduces the frequency, rate or extent of transcription from an RNA polymerase II promoter [goid 122] [pmid 11696592] [evidence IDA]; Any process involved with the carrying out of an immune response by a B cell, through, for instance, the production of antibodies or cytokines, or antigen presentation to T cells [goid 19724] [pmid 11891219] [evidence TAS]; Any se…	Interacting selectively and simultaneously with one or more signal transduction molecules, usually acting as a scaffold to bring these molecules into close proximity either using their own SH2/SH3 domains (e.g. Grb2) or those of their target molecules (e.g. SAM68) [goid 5070] [pmid 11891219] [evidence IDA]; Interacting selectively with a protein N-terminus, the end of any peptide chain at which t…	FLJ21992; MGC49845; SLAP2; C20orf156; SLAP-2
ILMN_1808650	CYP39A1	21.1433	0.0194805	1	0.448052	4.4688	1	4.4688	1	0.223774	-2.15989	NM_016593.3	CYP39A1	6	Homo sapiens cytochrome P450, family 39, subfamily A, polypeptide 1 (CYP39A1), mRNA.		CYP39A1	5870491	Homo sapiens	RefSeq	ILMN_24012	NM_016593.3	NM_016593.3		51302	32313586	NM_016593.3	NP_057677.2	5870491	S	1549	CTCCATTTGGTGGGTGTCCCCCAGCCGGAAGGGCAATGCCGAATTGAATA	-	46626077-46626126	6p12.3e	The irregular network of unit membranes, visible only by electron microscopy, that occurs in the cytoplasm of many eukaryotic cells. The membranes form a complex meshwork of tubular channels, which are often expanded into slitlike cavities called cisternae. The ER takes two forms, rough (or granular), with ribosomes adhering to the outer surface, and smooth (with no ribosomes attached) [goid 5783…	The chemical reactions and pathways involving lipids, compounds soluble in an organic solvent but not, or sparingly, in an aqueous solvent. Includes fatty acids; neutral fats, other fatty-acid esters, and soaps; long-chain (fatty) alcohols and waxes; sphingoids and other long-chain bases; glycolipids, phospholipids and sphingolipids; and carotenes, polyprenols, sterols, terpenes and other isopren…	Catalysis of the incorporation of one atom from molecular oxygen into a compound and the reduction of the other atom of oxygen to water [goid 4497] [evidence IEA]; Interacting selectively with iron (Fe) ions [goid 5506] [evidence IEA]; Catalysis of the reaction: a steroid + donor-H2 + O2 = 7-alpha-hydroxysteroid + H2O [goid 8387] [evidence IEA]; Catalysis of the reaction: an oxysterol + NADPH + O…
ILMN_2257015	AGER	25.7115	0.0103896	1.08797	0.42987	4.73939	1.0621	4.73939	1.0621	0.2241	-2.15778	NM_001136.3	AGER	6	Homo sapiens advanced glycosylation end product-specific receptor (AGER), transcript variant 1, mRNA.	MGC22357; RAGE	AGER	7200369	Homo sapiens	RefSeq	ILMN_11545	NM_001136.3	NM_001136.3		177	26787960	NM_001136.3	NP_001127.1	7200369	I	938	ATTCCAGCCACGGGCCCCAGGAAAGCCGTGCTGTCAGCATCAGCATCATC	-	32258002-32258051	6p21.32b	Double layer of lipid molecules that encloses all cells, and, in eukaryotes, many organelles; may be a single or double lipid bilayer; also includes associated proteins [goid 16020] [evidence IEA]; Penetrating at least one phospholipid bilayer of a membrane. May also refer to the state of being buried in the bilayer with no exposure outside the bilayer. When used to describe a protein, indicates …	The directed movement of substances (such as macromolecules, small molecules, ions) into, out of, within or between cells, or within a multicellular organism [goid 6810] [evidence IEA]; The directed movement of substances (such as macromolecules, small molecules, ions) into, out of, within or between cells, or within a multicellular organism [goid 6810] [evidence IEA]; The immediate defensive rea…	Combining with an extracellular or intracellular messenger to initiate a change in cell activity [goid 4872] [evidence IEA]; Combining with an extracellular or intracellular messenger to initiate a change in cell activity [goid 4872] [evidence IEA]; Combining with an extracellular or intracellular messenger to initiate a change in cell activity [goid 4872] [evidence IEA]; Combining with an extrac…	MGC22357; RAGE
ILMN_1714073	LOC651578	21.0352	0.0194805	1	0.472727	4.46174	1	4.46174	1	0.224128	-2.15761	XM_940751.1	LOC651578		PREDICTED: Homo sapiens hypothetical protein LOC651578 (LOC651578), mRNA.		LOC651578	4730438	Homo sapiens	RefSeq	ILMN_39570	XM_940751.1	XM_940751.1		651578	89043040	XM_940751.1	XP_945844.1	4730438	S	28	CCTGTAAGTCTCTCCCTGTCACTCTCCACTCTAGTCTTTAGCCTCCGACG
ILMN_1657472	POLR2J4	20.9506	0.0194805	1	0.538961	4.45619	1	4.45619	1	0.224407	-2.15581	XM_927410.1	POLR2J4		Homo sapiens polymerase (RNA) II (DNA directed) polypeptide J, 13.3kDa pseudogene (POLR2J4) on chromosome 7.	RPB11-phi; MGC13098	POLR2J4	840139	Homo sapiens	RefSeq	ILMN_307164	NR_003655.1	NR_003655.1		84820	153791226	NR_003655.1		840139	I	12834	GACCAGGGAAGGATATGAGGAAGTGTTCTGAGGACAGAGAAACGGGAGAA			7p13d		The synthesis of either RNA on a template of DNA or DNA on a template of RNA [goid 6350] [evidence IEA]; The synthesis of either RNA on a template of DNA or DNA on a template of RNA [goid 6350] [evidence IEA]	Interacting selectively with DNA (deoxyribonucleic acid) [goid 3677] [evidence IEA]; Catalysis of the reaction: nucleoside triphosphate + RNA(n) = diphosphate + RNA(n+1). Utilizes a DNA template, i.e. the catalysis of DNA-template-directed extension of the 3'-end of an RNA strand by one nucleotide at a time. Can initiate a chain 'de novo' [goid 3899] [evidence IEA]; The formation of a protein dim…
ILMN_1875967		20.9253	0.0194805	1	0.522078	4.45453	1	4.45453	1	0.224491	-2.15527	Hs.542571	HS.542571	21	RST41868 Athersys RAGE Library Homo sapiens cDNA, mRNA sequence		HS.542571	7610577	Homo sapiens	Unigene	ILMN_106376	Hs.542571		Hs.542571		13748071	BG222050		7610577	S	230	CAACCCAGTCTAACCAAAGGGGTGGTTGGTGGAAGGTGAAGGAGTCACAC	-	35644011-35644060
ILMN_1752658	NGFR	20.8305	0.0194805	1	0.487013	4.44828	1	4.44828	1	0.224806	-2.15325	NM_002507.1	NGFR	17	Homo sapiens nerve growth factor receptor (TNFR superfamily, member 16) (NGFR), mRNA.	p75(NTR); TNFRSF16; CD271	NGFR	6980021	Homo sapiens	RefSeq	ILMN_28399	NM_002507.1	NM_002507.1		4804	4505392	NM_002507.1	NP_002498.1	6980021	S	3093	CCTGGGCACCTGGGGAGTGGGACAGAGTCTGGGTGTATTTATTTTCCTCC	+	44947066-44947115	17q21.33a	A membrane-bounded organelle of eukaryotic cells in which chromosomes are housed and replicated. In most cells, the nucleus contains all of the cell's chromosomes except the organellar chromosomes, and is the site of RNA synthesis and processing. In some species, or in specialized cell types, RNA metabolism or DNA replication may be absent [goid 5634] [pmid 18029348] [evidence IDA]; All of the co…	A form of programmed cell death induced by external or internal signals that trigger the activity of proteolytic caspases, whose actions dismantle the cell and result in cell death. Apoptosis begins internally with condensation and subsequent fragmentation of the cell nucleus (blebbing) while the plasma membrane remains intact. Other characteristics of apoptosis include DNA fragmentation and the …	Catalysis of a biochemical reaction at physiological temperatures. In biologically catalyzed reactions, the reactants are known as substrates, and the catalysts are naturally occurring macromolecular substances known as enzymes. Enzymes possess specific binding sites for substrates, and are usually composed wholly or largely of protein, but RNA that has catalytic activity (ribozyme) is often also…	p75(NTR); TNFRSF16; CD271
ILMN_1778629	RTEL1	20.7908	0.0194805	1	0.446753	4.44565	1	4.44565	1	0.224939	-2.15239	NM_032957.2	RTEL1	20	Homo sapiens regulator of telomere elongation helicase 1 (RTEL1), transcript variant 2, mRNA.	NHL; TNFRSF6B; DKFZP434C013; RTEL; KIAA1088; C20orf41; bK3184A7.3	RTEL1	3870209	Homo sapiens	RefSeq	ILMN_8580	NM_032957.3	NM_032957.3		51750	91984774	NM_032957.3	NP_116575.2	3870209	I	4063	AGGCTGTGTGTGCCAGGGCTGTGGGGCAGAGGACGTGGTGCCCTTCCAGT	+	61797345-61797394	20q13.33e	The part of a cell or its extracellular environment in which a gene product is located. A gene product may be located in one or more parts of a cell and its location may be as specific as a particular macromolecular complex, that is, a stable, persistent association of macromolecules that function together [goid 5575] [evidence ND ]; A membrane-bounded organelle of eukaryotic cells in which chrom…	Any process that contributes to the maintenance of proper telomeric length and structure by affecting and monitoring the activity of telomeric proteins and the length of telomeric DNA. These processes includes those that shorten and lengthen the telomeric DNA sequences [goid 723] [evidence IEA]; The chemical reactions and pathways involving nucleobases, nucleosides, nucleotides and nucleic acids …	Interacting selectively with a nucleotide, any compound consisting of a nucleoside that is esterified with (ortho)phosphate or an oligophosphate at any hydroxyl group on the ribose or deoxyribose moiety [goid 166] [evidence IEA]; Elemental activities, such as catalysis or binding, describing the actions of a gene product at the molecular level. A given gene product may exhibit one or more molecul…	NHL; DKFZP434C013; KIAA1088; TNFRSF6B; C20orf41; RTEL; bK3184A7.3
ILMN_1674789	LOC651738	24.5282	0.0116883	1.07261	0.433766	4.67402	1.05145	4.67402	1.05145	0.224957	-2.15228	XM_944898.1	LOC651738		PREDICTED: Homo sapiens hypothetical LOC651738 (LOC651738), mRNA.		LOC651738	990470	Homo sapiens	RefSeq	ILMN_36107	XM_944898.2	XM_944898.2		651738	113416028	XM_944898.2	XP_949991.1	990470	S	488	CAACAAGGTCCCAAACAAGATTGAGAGCCAGGGGACAGAAGTGCCACCGG
ILMN_1802246	KLK10	20.7792	0.0194805	1	0.715584	4.44488	1	4.44488	1	0.224978	-2.15215	NM_002776.3	KLK10	19	Homo sapiens kallikrein 10 (KLK10), transcript variant 1, mRNA.	NES1; PRSSL1	KLK10	540605	Homo sapiens	RefSeq	ILMN_10270	NM_002776.3	NM_002776.3		5655	22208981	NM_002776.3	NP_002767.2	540605	I	99	GTTCCAAAAGGGATGAAAAGGGGGCGTTTCGGGCACTGGGAGAAGCCTGT	-	56214946-56214995	19q13.33d	The space external to the outermost structure of a cell. For cells without external protective or external encapsulating structures this refers to space outside of the plasma membrane. This term covers the host cell environment outside an intracellular parasite [goid 5576] [pmid 8764136] [evidence TAS]	The hydrolysis of a peptide bond or bonds within a protein [goid 6508] [evidence IEA]; Any process that stops, prevents or reduces the rate or extent of progression through the cell cycle [goid 45786] [evidence IEA]	Catalysis of the hydrolysis of internal, alpha-peptide bonds in a polypeptide chain by a catalytic mechanism that involves a catalytic triad consisting of a serine nucleophile that is activated by a proton relay involving an acidic residue (e.g. aspartate or glutamate) and a basic residue (usually histidine) [goid 4252] [evidence IEA]; Catalysis of the hydrolysis of a peptide bond. A peptide bond…	NES1; PRSSL1
ILMN_3246944	SNORD1C	20.7212	0.0194805	1	0.484416	4.44103	1	4.44103	1	0.225173	-2.1509	NR_004397.1	SNORD1C	17	Homo sapiens small nucleolar RNA, C/D box 1C (SNORD1C), small nucleolar RNA.	snR38C; R38C	SNORD1C	4220356	Homo sapiens	RefSeq	ILMN_352918	NR_004397.1	NR_004397.1		677850	161087017	NR_004397.1		4220356	S	28	CCCTGTCTGAAATGGTATCTTTTGTGAGGAGGTCTGACTTGCTGAGGCTC	+	74554901-74554950					R38C; snR38C
ILMN_2414302	FDXR	20.5262	0.0220779	1	0.849351	4.42802	1	4.42802	1	0.225834	-2.14666	NM_004110.3	FDXR	17	Homo sapiens ferredoxin reductase (FDXR), nuclear gene encoding mitochondrial protein, transcript variant 2, mRNA.	ADXR	FDXR	2810278	Homo sapiens	RefSeq	ILMN_12796	NM_004110.3	NM_004110.3		2232	111118982	NM_004110.3	NP_004101.2	2810278	A	1612	AAGGGATGAGTGTTGGGAGGGGAAGGGCTGGGTCCGTCTGAGTGGGACTT	-	72858858-72858907	17q25.1c	A semiautonomous, self replicating organelle that occurs in varying numbers, shapes, and sizes in the cytoplasm of virtually all eukaryotic cells. It is notably the site of tissue respiration [goid 5739] [evidence IEA]; A semiautonomous, self replicating organelle that occurs in varying numbers, shapes, and sizes in the cytoplasm of virtually all eukaryotic cells. It is notably the site of tissue…	The chemical reactions and pathways involving lipids, compounds soluble in an organic solvent but not, or sparingly, in an aqueous solvent. Includes fatty acids; neutral fats, other fatty-acid esters, and soaps; long-chain (fatty) alcohols and waxes; sphingoids and other long-chain bases; glycolipids, phospholipids and sphingolipids; and carotenes, polyprenols, sterols, terpenes and other isopren…	Catalysis of the reaction: reduced ferredoxin + NADP+ = oxidized ferredoxin + NADPH + H+ [goid 4324] [pmid 2845396] [evidence TAS]; Interacting selectively with any protein or protein complex (a complex of two or more proteins that may include other nonprotein molecules) [goid 5515] [pmid 18319262] [evidence IPI]; Any molecular entity that serves as an electron acceptor and electron donor in an e…	ADXR
ILMN_3269112	KRT18P42	20.5149	0.0220779	1	0.506494	4.42726	1	4.42726	1	0.225873	-2.14642	XR_039234.1	KRT18P42		PREDICTED: Homo sapiens misc_RNA (KRT18P42), miscRNA.		KRT18P42	4830041	Homo sapiens	RefSeq	ILMN_348902	XR_039234.1	XR_039234.1		391819	169168253	XR_039234.1		4830041	M	944	GGTGAAGGCCCGCTACACCCTGCAGATGGAGAAGGTCAATGGGATTTTGC			5q21.3e
ILMN_1883094		20.4792	0.0220779	1	0.575325	4.42487	1	4.42487	1	0.225995	-2.14563	Hs.127715	HS.127715	13	BX093283 Soares_NFL_T_GBC_S1 Homo sapiens cDNA clone IMAGp998D104004 ; IMAGE:1579737, mRNA sequence		HS.127715	2760154	Homo sapiens	Unigene	ILMN_76472	Hs.127715		Hs.127715		27825672	BX093283		2760154	S	14	CAGAACACGGAACATTCTGGGCACTGGGAAGGACAATTGCTTTTAGGCCT	+	72494381-72494430
ILMN_1892172		20.4557	0.0220779	1	0.816883	4.42329	1	4.42329	1	0.226076	-2.14512	Hs.147533	HS.147533	4	BX112334 NCI_CGAP_Lu5 Homo sapiens cDNA clone IMAGp998M104616, mRNA sequence		HS.147533	3370411	Homo sapiens	Unigene	ILMN_78513	Hs.147533		Hs.147533		27837521	BX112334		3370411	S	276	CTCTGGAATAAGGGGGAGTAGGGTGTGCCTGCAGAAGAGACACAACTTTC	+	152158504-152158553
ILMN_1659914	C9orf98	20.3887	0.0233766	1	0.858441	4.41878	1	4.41878	1	0.226307	-2.14365	NM_152572.2	C9ORF98	9	Homo sapiens chromosome 9 open reading frame 98 (C9orf98), mRNA.	FLJ32704; DDX31; RP11-143F18.1; FLJ36014	C9ORF98	6330358	Homo sapiens	RefSeq	ILMN_18587	NM_152572.2	NM_152572.2		158067	31377569	NM_152572.2	NP_689785.1	6330358	S	1876	AGCTGACTTGGAGCAGTTGTATGGGTCGGCCATCACCCTCAATGGGGACC	-	135601145-135601194	9q34.13b		The chemical reactions and pathways involving nucleobases, nucleosides, nucleotides and nucleic acids [goid 6139] [evidence IEA]	Interacting selectively with a nucleotide, any compound consisting of a nucleoside that is esterified with (ortho)phosphate or an oligophosphate at any hydroxyl group on the ribose or deoxyribose moiety [goid 166] [evidence IEA]; Catalysis of the reaction: ATP + AMP = 2 ADP [goid 4017] [evidence IEA]; Interacting selectively with ATP, adenosine 5'-triphosphate, a universally important coenzyme an…	FLJ32704; DDX31; RP11-143F18.1; FLJ36014
ILMN_1792592	LOC644165	20.3635	0.0233766	1	0.981818	4.41707	1	4.41707	1	0.226394	-2.14309	XM_933701.1	LOC644165	22	PREDICTED: Homo sapiens similar to Breakpoint cluster region protein (NY-REN-26 antigen), transcript variant 5 (LOC644165), mRNA.		LOC644165	940224	Homo sapiens	RefSeq	ILMN_36751	XM_933701.2	XM_933701.2		644165	113429397	XM_933701.2	XP_938794.2	940224	S	4269	CAGCAGGTGCAGTGATAGGGCTGGGTGCCCAGGAGGCCTCAGTGCTCAAT	+	23379400-23379449	22q11.23b
ILMN_1800414	NBPF20	20.2872	0.0233766	1	0.451948	4.41192	1	4.41192	1	0.226659	-2.14141	XM_931120.1	NBPF20	1	PREDICTED: Homo sapiens neuroblastoma breakpoint family, member 20, transcript variant 4 (NBPF20), mRNA.		NBPF20	3440040	Homo sapiens	RefSeq	ILMN_138806	XM_931120.1	XM_931120.1		400818	88943997	XM_931120.1	XP_936213.1	3440040	I	2810	CAAGGACTTCTTGGGTAAGAACGGAGATGGGAAACCCATGGGGTTGGAGG	+	174532-174581	1q21.1d	All of the contents of a cell excluding the plasma membrane and nucleus, but including other subcellular structures [goid 5737] [evidence IEA]
ILMN_1729992	LOC652290	20.2387	0.0233766	1	0.609091	4.40862	1	4.40862	1	0.226828	-2.14033	XM_941708.1	LOC652290		PREDICTED: Homo sapiens similar to zinc finger, DHHC domain containing 11 (LOC652290), mRNA.		LOC652290	1440131	Homo sapiens	RefSeq	ILMN_38779	XM_941708.1	XM_941708.1		652290	89070802	XM_941708.1	XP_946801.1	1440131	S	1	ATGTGTGCAAGACTGGACAAGCAGGGCCATGTGACCGGGGGGATCTTCTC
ILMN_1721967	OR2A7	20.1915	0.0233766	1	0.541558	4.40541	1	4.40541	1	0.226993	-2.13928	NM_001005328.1	OR2A7		PREDICTED: Homo sapiens olfactory receptor, family 2, subfamily A, member 7 (OR2A7), mRNA.		OR2A7	4280475	Homo sapiens	RefSeq	ILMN_166829	XM_001123395.1	XM_001123395.1		401427	113418139	XM_001123395.1	XP_001123395.1	4280475	S	27	AGAGTTCCTCCTACTGGGATTTCCCGTTGGCCCAAGGATTCAGATGCTCC			7q35a	The membrane surrounding a cell that separates the cell from its external environment. It consists of a phospholipid bilayer and associated proteins [goid 5886] [evidence IEA]; Penetrating at least one phospholipid bilayer of a membrane. May also refer to the state of being buried in the bilayer with no exposure outside the bilayer. When used to describe a protein, indicates that all or part of t…	The cascade of processes by which a signal interacts with a receptor, causing a change in the level or activity of a second messenger or other downstream target, and ultimately effecting a change in the functioning of the cell [goid 7165] [evidence IEA]; The series of molecular signals generated as a consequence of a G-protein coupled receptor binding to its physiological ligand [goid 7186] [evid…	Combining with an extracellular or intracellular messenger to initiate a change in cell activity [goid 4872] [evidence IEA]; Combining with airborne compounds to initiate a change in cell activity. These receptors are used for the sense of smell [goid 4984] [evidence IEA]	OR2A21; HSDJ0798C17
ILMN_1663142	CLEC12A	20.1403	0.0233766	1	0.614286	4.40192	1	4.40192	1	0.227174	-2.13813	NM_201625.1	CLEC12A	12	Homo sapiens C-type lectin domain family 12, member A (CLEC12A), transcript variant 2, mRNA.	CLL1; MICL; CLL-1; DCAL-2; MGC70602	CLEC12A	3170601	Homo sapiens	RefSeq	ILMN_11073	NM_201623.2	NM_201623.2		160364	94557292	NM_201623.2	NP_963917.2	3170601	A	1258	GGTGGCATGGCTCCCCATCTCGGGTCCATCCTATACTTCCATGGGACTCC	+	10029269-10029318	12p13.2c	The membrane surrounding a cell that separates the cell from its external environment. It consists of a phospholipid bilayer and associated proteins [goid 5886] [evidence IEA]; Penetrating at least one phospholipid bilayer of a membrane. May also refer to the state of being buried in the bilayer with no exposure outside the bilayer. When used to describe a protein, indicates that all or part of t…		Combining with an extracellular or intracellular messenger to initiate a change in cell activity [goid 4872] [evidence IEA]; The selective, often stoichiometric, interaction of a molecule with one or more specific sites on another molecule [goid 5488] [evidence IEA]; Interacting selectively with any mono-, di- or trisaccharide carbohydrate [goid 5529] [evidence IEA]	CLL1; MICL; CLL-1; DCAL-2; MGC70602
ILMN_1784596	LOC340527	20.1205	0.0233766	1	0.531169	4.40057	1	4.40057	1	0.227243	-2.13769	XM_936425.1	LOC340527		PREDICTED: Homo sapiens similar to Nance-Horan syndrome protein (LOC340527), mRNA.		LOC340527	1990202	Homo sapiens	RefSeq	ILMN_37772	XM_936425.1	XM_936425.1		340527	89060845	XM_936425.1	XP_941518.1	1990202	I	842	CCATTCAAGGGCACCGTATGTCTCACTGTGGGGTGATGGGCAAGGACCCA			Xq13.1d
ILMN_3262156	LOC100129174	20.1116	0.0233766	1	0.820779	4.39996	1	4.39996	1	0.227275	-2.13749	XM_001722672.1	LOC100129174	13	PREDICTED: Homo sapiens similar to hCG2040241 (LOC100129174), mRNA.		LOC100129174	4260670	Homo sapiens	RefSeq	ILMN_342911	XM_001722672.1	XM_001722672.1		100129174	169205860	XM_001722672.1	XP_001722724.1	4260670	M	7	ACCCAGAAGGACATTCAAACCCCAAAGCAGCAGCCAATGGCATATAACTG	-	47606615-47606664	13q14.2b
ILMN_1765525	WBSCR16	20.0945	0.0233766	1	0.477922	4.3988	1	4.3988	1	0.227335	-2.13711	NM_030798.2	WBSCR16	7	Homo sapiens Williams-Beuren syndrome chromosome region 16 (WBSCR16), mRNA.	DKFZp434D0421; MGC44931	WBSCR16	1050753	Homo sapiens	RefSeq	ILMN_26391	NM_030798.3	NM_030798.3		81554	94538368	NM_030798.3	NP_110425.1	1050753	A	567	CCGGAAAGATAAAACGAGGGGCTACGAGTATGTGTTGGAGCCCTCACCCG	-	74482569-74482605:74486454-74486466	7q11.23c	The part of a cell or its extracellular environment in which a gene product is located. A gene product may be located in one or more parts of a cell and its location may be as specific as a particular macromolecular complex, that is, a stable, persistent association of macromolecules that function together [goid 5575] [evidence ND ]	Any process specifically pertinent to the functioning of integrated living units: cells, tissues, organs, and organisms. A process is a collection of molecular events with a defined beginning and end [goid 8150] [evidence ND ]		DKFZp434D0421; MGC44931
ILMN_2154555	COX11P	20.0918	0.0233766	1	0.550649	4.39861	1	4.39861	1	0.227345	-2.13705	NR_000031.1	COX11P	6	Homo sapiens COX11 homolog, cytochrome c oxidase assembly protein (yeast) pseudogene (COX11P) on chromosome 6.	COX11	COX11P	4890400	Homo sapiens	RefSeq	ILMN_3313	NR_000031.1	NR_000031.1		140468	22546000	NR_000031.1		4890400	S	398	TCAGGTCATGCCTCAGACCAGATTGAAAACATGGTGCCTGTTAAGGATCG	+	28523126-28523175	6p22.1b				COX11
ILMN_1712999	LOC642103	20.0816	0.0233766	1	0.8	4.39791	1	4.39791	1	0.227381	-2.13682	XM_936233.1	LOC642103		PREDICTED: Homo sapiens similar to Maltase-glucoamylase, intestinal (LOC642103), mRNA.		LOC642103	5890386	Homo sapiens	RefSeq	ILMN_33519	XM_936233.1	XM_936233.1		642103	89026474	XM_936233.1	XP_941326.1	5890386	S	4465	GGAGTGGGCAGTGTCCCCGTTACCAGTGTCAGCATCTCTGTGAGTGGCAT
ILMN_3247303	SNORD85	20.0586	0.0233766	1	0.688312	4.39634	1	4.39634	1	0.227462	-2.1363	NR_003066.1	SNORD85	1	Homo sapiens small nucleolar RNA, C/D box 85 (SNORD85), small nucleolar RNA.	HBII-251	SNORD85	6590630	Homo sapiens	RefSeq	ILMN_174789	NR_003066.1	NR_003066.1		692200	96974946	NR_003066.1		6590630	S	24	TGCCCTCACTTAGACTATAGTTCACTGATGAGAGCATTGTTCTGAGCCAG	-	31441011-31441060	1p35.2a				HBII-251
ILMN_1891277		20.0161	0.0233766	1	0.47013	4.39342	1	4.39342	1	0.227613	-2.13535	Hs.545069	HS.545069	7	am86b11.s1 Stratagene schizo brain S11 Homo sapiens cDNA clone IMAGE:1629981 3, mRNA sequence		HS.545069	650468	Homo sapiens	Unigene	ILMN_108355	Hs.545069		Hs.545069		3162947	AA984422		650468	S	142	CTTTACTTGCACTCCCTTAGATCCCACCTGTAATTTGGTCTCAAGGGGGC	+	31795327-31795376
ILMN_1786823	ICAM2	20.0134	0.0233766	1	0.496104	4.39324	1	4.39324	1	0.227622	-2.13528	NM_000873.2	ICAM2	17	Homo sapiens intercellular adhesion molecule 2 (ICAM2), transcript variant 1, mRNA.	CD102	ICAM2	730156	Homo sapiens	RefSeq	ILMN_307852	NM_001099786.1	NM_001099786.1		3384	153082685	NM_001099786.1	NP_001093256.1	730156	S	1020	GCCAGATGGTCATCATAGTCACGGTGGTGTCGGTGTTGCTGTCCCTGTTC	-	62080220-62080269	17q23.3b	The membrane surrounding a cell that separates the cell from its external environment. It consists of a phospholipid bilayer and associated proteins [goid 5886] [pmid 11857637] [evidence EXP]; The membrane surrounding a cell that separates the cell from its external environment. It consists of a phospholipid bilayer and associated proteins [goid 5886] [pmid 2497351] [evidence TAS]; Penetrating at…	The attachment of one cell to another cell via adhesion molecules [goid 16337] [evidence IEA]	Interacting selectively with an integrin [goid 5178] [pmid 2497351] [evidence TAS]; Interacting selectively with any protein or protein complex (a complex of two or more proteins that may include other nonprotein molecules) [goid 5515] [evidence IEA]	CD102
ILMN_1659257	TNFRSF8	19.9728	0.0233766	1	0.44026	4.39045	1	4.39045	1	0.227767	-2.13437	NM_001243.3	TNFRSF8	1	Homo sapiens tumor necrosis factor receptor superfamily, member 8 (TNFRSF8), transcript variant 2, mRNA.	CD30; KI-1; D1S166E	TNFRSF8	4850253	Homo sapiens	RefSeq	ILMN_21060	NM_152942.2	NM_152942.2		943	68348712	NM_152942.2	NP_694421.1	4850253	A	2035	CCGCTCAGATGTTTTGGGGAAAGTTGGAGAAGCCGTGGCCTTGCGAGAGG	+	12126525-12126574	1p36.22a	All of the contents of a cell excluding the plasma membrane and nucleus, but including other subcellular structures [goid 5737] [evidence IEA]; The membrane surrounding a cell that separates the cell from its external environment. It consists of a phospholipid bilayer and associated proteins [goid 5886] [evidence IEA]; Penetrating at least one phospholipid bilayer of a membrane. May also refer to…	The cascade of processes by which a signal interacts with a receptor, causing a change in the level or activity of a second messenger or other downstream target, and ultimately effecting a change in the functioning of the cell [goid 7165] [pmid 10192335] [evidence TAS]; Any process that stops, prevents or reduces the rate or extent of cell proliferation [goid 8285] [pmid 10192335] [evidence TAS];…	Combining with an extracellular or intracellular messenger to initiate a change in cell activity [goid 4872] [evidence IEA]; Combining with an extracellular or intracellular messenger to initiate a change in cell activity, and spanning to the membrane of either the cell or an organelle [goid 4888] [pmid 1310894] [evidence TAS]; Interacting selectively with any protein or protein complex (a comple…	CD30; KI-1; D1S166E
ILMN_1653577	C21orf41	19.894	0.0233766	1	0.516883	4.38501	1	4.38501	1	0.228049	-2.13258	NR_002214.1	C21ORF41	21	Homo sapiens chromosome 21 open reading frame 41 (C21orf41) on chromosome 21.		C21ORF41	7000482	Homo sapiens	RefSeq	ILMN_17365	NR_002214.1	NR_002214.1		54073	59940383	NR_002214.1		7000482	I	437	GGTGGGAACTGTAACACTCTAAGCACTCACACACCATGATTCCTTCTGGG	-	29890821-29890870	21q21.3c
ILMN_1651281	LOC389669	19.8606	0.0233766	1	0.596104	4.38271	1	4.38271	1	0.22817	-2.13182	XM_374273.3	LOC389669	8	PREDICTED: Homo sapiens hypothetical LOC389669 (LOC389669), mRNA.		LOC389669	1500523	Homo sapiens	RefSeq	ILMN_37660	XM_374273.3	XM_374273.3		389669	89028143	XM_374273.3	XP_374273.3	1500523	S	170	ATCAGCACTGTTGAAAGAAGAAAAAATGTCAGTGCTATCTCCTGAAATCA	-	74334222-74334247:74334248-74334271
ILMN_2113417	CRYGC	19.8513	0.0233766	1	0.497403	4.38207	1	4.38207	1	0.228203	-2.13161	NM_020989.2	CRYGC	2	Homo sapiens crystallin, gamma C (CRYGC), mRNA.	CRYG3; CCL	CRYGC	4260300	Homo sapiens	RefSeq	ILMN_11889	NM_020989.2	NM_020989.2		1420	13377000	NM_020989.2	NP_066269.1	4260300	S	380	CTGCGGCTGTACGAGAGGGAAGACCACAAAGGCCTCATGATGGAGCTGAG	-	208701378-208701427	2q33.3d	The part of a cell or its extracellular environment in which a gene product is located. A gene product may be located in one or more parts of a cell and its location may be as specific as a particular macromolecular complex, that is, a stable, persistent association of macromolecules that function together [goid 5575] [evidence ND ]	Any process specifically pertinent to the functioning of integrated living units: cells, tissues, organs, and organisms. A process is a collection of molecular events with a defined beginning and end [goid 8150] [evidence ND ]	The action of a molecule that contributes to the structural integrity of the lens of an eye [goid 5212] [evidence NAS]	CRYG3; CCL
ILMN_1898071		19.7931	0.0246753	1	0.522078	4.37803	1	4.37803	1	0.228413	-2.13028	Hs.551340	HS.551340	14	Human mRNA for T-cell receptor alpha-chain J segment, partial cds, clone WADM36A		HS.551340	2060176	Homo sapiens	Unigene	ILMN_110599	Hs.551340		Hs.551340		407728	D13080		2060176	S	48	TGTGGACACGGGCAGGAGAGCACTTACTTTTGGGAGTGGAACAAGACTCC	+	22079028-22079077
ILMN_1710229	ARRDC2	19.7675	0.0246753	1	0.902597	4.37626	1	4.37626	1	0.228506	-2.1297	NM_001025604.1	ARRDC2	19	Homo sapiens arrestin domain containing 2 (ARRDC2), transcript variant 2, mRNA.	CLONE24945; PP2703	ARRDC2	4730110	Homo sapiens	RefSeq	ILMN_163680	NM_001025604.1	NM_001025604.1		27106	71040099	NM_001025604.1	NP_001020775.1	4730110	I	67	GGAGGAAGCTTGGGGGACGCGACGGGGGAACGCGGAAACCCCGGGGATCT	+	17973010-17973059	19p13.11c				CLONE24945; PP2703
ILMN_1696320	LOC652673	19.7279	0.0246753	1	0.496104	4.3735	1	4.3735	1	0.22865	-2.12879	XM_942254.1	LOC652673		PREDICTED: Homo sapiens similar to tripartite motif protein 15 isoform alpha (LOC652673), mRNA.		LOC652673	1660132	Homo sapiens	RefSeq	ILMN_31970	XM_942254.1	XM_942254.1		652673	89063631	XM_942254.1	XP_947347.1	1660132	S	57	TAGGGGCATTTTCGGAGCCGCCAGTTCTGATGTACACGCCTTCCTCCCAA
ILMN_2387496	C1orf152	19.6729	0.025974	1	0.58961	4.36967	1	4.36967	1	0.22885	-2.12752	NR_003242.1	C1ORF152	1	Homo sapiens chromosome 1 open reading frame 152 (C1orf152), non-coding RNA.	COAS3	C1ORF152	5690452	Homo sapiens	RefSeq	ILMN_161929	NR_003242.1	NR_003242.1		767846	115647926	NR_003242.1		5690452	A	53	GTGGACACCTCCATCTACAGCCTCGTGGCGGACGGGACCTGTTAGGACAC	-	144612625-144612674	1q21.1a				COAS3
ILMN_1750902	LYZL6	19.6424	0.025974	1	0.590909	4.36754	1	4.36754	1	0.228962	-2.12682	NM_020426.1	LYZL6	17	Homo sapiens lysozyme-like 6 (LYZL6), mRNA.	PRO1485; LYC1; 1700023H08Rik; TKAL754	LYZL6	520762	Homo sapiens	RefSeq	ILMN_27017	NM_020426.1	NM_020426.1		57151	9966904	NM_020426.1	NP_065159.1	520762	S	439	GACTGTCAAGATCTGCTGAATCCCAACCTTCTTGCAGGCATCCACTGCGC	-	34263797-34263837:34264762-34264770	17q12b	The space external to the outermost structure of a cell. For cells without external protective or external encapsulating structures this refers to space outside of the plasma membrane. This term covers the host cell environment outside an intracellular parasite [goid 5576] [evidence IEA]	The chemical reactions and pathways, including anabolism and catabolism, by which living organisms transform chemical substances. Metabolic processes typically transform small molecules, but also include macromolecular processes such as DNA repair and replication, and protein synthesis and degradation [goid 8152] [evidence IEA]; The chemical reactions and pathways resulting in the breakdown of a …	Catalysis of the hydrolysis of the 1,4-beta-linkages between N-acetyl-D-glucosamine and N-acetylmuramic acid in peptidoglycan heteropolymers of the prokaryotes cell walls and between N-acetyl-D-glucosamine residues in chitodextrins [goid 3796] [evidence IEA]; Catalysis of the hydrolysis of any glycosyl bond [goid 16798] [evidence IEA]	PRO1485; LYC1; 1700023H08Rik; TKAL754
ILMN_1773276	LOC652637	19.6269	0.025974	1	0.57013	4.36645	1	4.36645	1	0.229019	-2.12646	XM_942188.1	LOC652637		PREDICTED: Homo sapiens similar to WAS protein homology region 2 domain containing 1 (LOC652637), mRNA.		LOC652637	940114	Homo sapiens	RefSeq	ILMN_46540	XM_942188.1	XM_942188.1		652637	89074677	XM_942188.1	XP_947281.1	940114	S	30	GGAAGATGAAGCCTACCAGGAATTAGTTACCGTGGCAACCACGTTCTTCC
ILMN_2248112	TBX1	19.6138	0.025974	1	0.550649	4.36554	1	4.36554	1	0.229067	-2.12616	NM_080646.1	TBX1	22	Homo sapiens T-box 1 (TBX1), transcript variant A, mRNA.	CTHM; VCFS; TGA; TBX1C; DGS; DORV; CAFS; DGCR	TBX1	7560482	Homo sapiens	RefSeq	ILMN_27549	NM_080646.1	NM_080646.1		6899	18104949	NM_080646.1	NP_542377.1	7560482	I	1195	GAGAGAGAAGTGGAGCTTCTGAGGGATGCAGGTGGCTGTGTGAACCTGGG	+	18146799-18146848	22q11.21c	A membrane-bounded organelle of eukaryotic cells in which chromosomes are housed and replicated. In most cells, the nucleus contains all of the cell's chromosomes except the organellar chromosomes, and is the site of RNA synthesis and processing. In some species, or in specialized cell types, RNA metabolism or DNA replication may be absent [goid 5634] [pmid 15703190] [evidence IDA]	Any process that modulates the frequency, rate or extent of transcription from an RNA polymerase II promoter [goid 6357] [pmid 9268629] [evidence NAS]; The process whose specific outcome is the progression of the heart over time, from its formation to the mature structure. The heart is a hollow, muscular organ, which, by contracting rhythmically, keeps up the circulation of the blood [goid 7507] …	The function of binding to a specific DNA sequence in order to modulate transcription. The transcription factor may or may not also interact selectively with a protein or macromolecular complex [goid 3700] [pmid 11111039] [evidence IDA]; Functions to initiate or regulate RNA polymerase II transcription [goid 3702] [pmid 9268629] [evidence NAS]; Interacting selectively with an identical protein to…	VCFS; TGA; DORV; CTHM; TBX1C; DGS; CAFS; DGCR
ILMN_3300850	LOC729028	19.5386	0.025974	1	0.72987	4.36027	1	4.36027	1	0.229344	-2.12442	XM_001721696.1	LOC729028		PREDICTED: Homo sapiens hypothetical LOC729028 (LOC729028), mRNA.		LOC729028	2100040	Homo sapiens	RefSeq	ILMN_341274	XM_001721696.1	XM_001721696.1		729028	169162059	XM_001721696.1	XP_001721748.1	2100040	M	688	CAGTGGCCTCTTTAGGCCAAGCTCATGCTTCACAAGGGCCTTTCCAGGCT			1q42.13b
ILMN_1782349	LOC648066	19.5146	0.025974	1	0.576623	4.35858	1	4.35858	1	0.229433	-2.12386	XM_937117.1	LOC648066		PREDICTED: Homo sapiens hypothetical protein LOC648066 (LOC648066), mRNA.		LOC648066	3460719	Homo sapiens	RefSeq	ILMN_139356	XM_937117.1	XM_937117.1		648066	89036114	XM_937117.1	XP_942210.1	3460719	S	2313	GCTGGAATCACAGGTGTGAGCCACCACGCGCTGCCAGAAGCTACTGTTTT
ILMN_1732830	LOC653127	19.5131	0.025974	1	0.488312	4.35847	1	4.35847	1	0.229438	-2.12382	XM_927004.1	LOC653127	17	PREDICTED: Homo sapiens similar to GTPase activating Rap/RanGAP domain-like 4, transcript variant 1 (LOC653127), mRNA.		LOC653127	7330717	Homo sapiens	RefSeq	ILMN_31888	XM_927004.1	XM_927004.1		653127	89041135	XM_927004.1	XP_932097.1	7330717	A	560	CTTCAGCTGGACCGTGTGCCCCTTTGGGAGGAAGAAGACAAGCCCCACTA	+	2887199-2887248
ILMN_1832252		19.5066	0.025974	1	0.741558	4.35801	1	4.35801	1	0.229462	-2.12367	Hs.369978	HS.369978	2	601067201F1 NIH_MGC_10 Homo sapiens cDNA clone IMAGE:3453216 5, mRNA sequence		HS.369978	1510187	Homo sapiens	Unigene	ILMN_88001	Hs.369978		Hs.369978		9769210	BE540565		1510187	S	229	GACTCCTCTCTCCAACCTTCATGAGACCCACAGTGTGTGATGGGCCACCA	-	144419398-144419447
ILMN_3224962	TP63	19.4826	0.0272727	1	0.774026	4.35633	1	4.35633	1	0.229551	-2.12311	NM_001114979.1	TP63	3	Homo sapiens tumor protein p63 (TP63), transcript variant 3, mRNA.	CUSP; EEC3; p63; B(p51B); p73H; p51; AIS; p40; TP73L; SHFM4; OFC8; RHS; KET; B(p51A); LMS; p73L	TP63	5700152	Homo sapiens	RefSeq	ILMN_347385	NM_001114979.1	NM_001114979.1		8626	169234658	NM_001114979.1	NP_001108451.1	5700152	A	1172	GCAGCAAGTTTCGGACAGTACAAAGAACGGTGATGGTACGAAGCGCCCGT	+	189586459-189586505:189587113-189587115	3q28b	A membrane-bounded organelle of eukaryotic cells in which chromosomes are housed and replicated. In most cells, the nucleus contains all of the cell's chromosomes except the organellar chromosomes, and is the site of RNA synthesis and processing. In some species, or in specialized cell types, RNA metabolism or DNA replication may be absent [goid 5634] [pmid 18029348] [evidence IDA]; A membrane-bo…	A change in state or activity of a cell or an organism (in terms of movement, secretion, enzyme production, gene expression, etc.) as a result of a stimulus from a tumor cell [goid 2347] [evidence IEA]; A form of programmed cell death induced by external or internal signals that trigger the activity of proteolytic caspases, whose actions dismantle the cell and result in cell death. Apoptosis begi…	The function of binding to a specific DNA sequence in order to modulate transcription. The transcription factor may or may not also interact selectively with a protein or macromolecular complex [goid 3700] [evidence IEA]; Interacting selectively with zinc (Zn) ions [goid 8270] [evidence IEA]; Any transcription regulator activity required for initiation or upregulation of transcription [goid 16563…	CUSP; EEC3; p63; B(p51B); p73H; p51; AIS; p40; TP73L; SHFM4; OFC8; RHS; KET; B(p51A); LMS; p73L
ILMN_3275615	LOC645249	19.4149	0.0272727	1	0.887013	4.35155	1	4.35155	1	0.229803	-2.12153	XM_928291.3	LOC645249	7	PREDICTED: Homo sapiens hypothetical protein LOC645249 (LOC645249), mRNA.		LOC645249	5870392	Homo sapiens	RefSeq	ILMN_37977	XM_928291.3	XM_928291.3		645249	169170061	XM_928291.3	XP_933384.2	5870392	M	1100	CGCAGACAACATACAACTCGACAGAGTCACAGAAGGTGGCGTCCATCGCG	+	156501740-156501789	7q36.3c
ILMN_1704629	SLC1A7	19.398	0.0272727	1	0.574026	4.35035	1	4.35035	1	0.229866	-2.12113	NM_006671.3	SLC1A7	1	Homo sapiens solute carrier family 1 (glutamate transporter), member 7 (SLC1A7), mRNA.	FLJ36602; EAAT5; AAAT	SLC1A7	290669	Homo sapiens	RefSeq	ILMN_26632	NM_006671.3	NM_006671.3		6512	34147563	NM_006671.3	NP_006662.2	290669	S	2499	GATGCTCTGGTGGAGCTGCCGATGGGGCCCTGGTGTCAGAACTCCCCAAA	-	53325531-53325580	1p32.3c	Double layer of lipid molecules that encloses all cells, and, in eukaryotes, many organelles; may be a single or double lipid bilayer; also includes associated proteins [goid 16020] [evidence IEA]; Double layer of lipid molecules that encloses all cells, and, in eukaryotes, many organelles; may be a single or double lipid bilayer; also includes associated proteins [goid 16020] [evidence IEA]; Pen…	The directed movement of dicarboxylic acids into, out of, within or between cells [goid 6835] [evidence IEA]; The directed movement of substances (such as macromolecules, small molecules, ions) into, out of, within or between cells, or within a multicellular organism [goid 6810] [evidence IEA]; The directed movement of dicarboxylic acids into, out of, within or between cells [goid 6835] [pmid 910…	Catalysis of the transfer of a solute or solutes from one side of a membrane to the other according to the reaction: dicarboxylate(out) + Na+(out) = dicarboxylate(in) + Na+(in) [goid 17153] [evidence IEA]; Catalysis of the transfer of L-glutamate from one side of a membrane to the other. L-glutamate is the anion of 2-aminopentanedioic acid [goid 5313] [pmid 9108121] [evidence TAS]; Enables the ac…	FLJ36602; EAAT5; AAAT
ILMN_3249085	LOC100133280	19.387	0.0272727	1	0.761039	4.34957	1	4.34957	1	0.229908	-2.12087	XR_037244.1	LOC100133280	5	PREDICTED: Homo sapiens misc_RNA (LOC100133280), miscRNA.		LOC100133280	2630079	Homo sapiens	RefSeq	ILMN_352407	XR_037244.1	XR_037244.1		100133280	169167675	XR_037244.1		2630079	S	184	CTGTTTGGGCCAAGGCCGAGGACCTGCGAGTACCACAGTAAGCCAGTGCT	-	70109906-70109927:70110148-70110175	5q13.2b
ILMN_1713835	ENHO	19.3764	0.0272727	1	0.642857	4.34883	1	4.34883	1	0.229947	-2.12063	NM_198573.2	ENHO	9	Homo sapiens energy homeostasis associated (ENHO), mRNA.	UNQ470	ENHO	1500673	Homo sapiens	RefSeq	ILMN_13417	NM_198573.2	NM_198573.2		375704	58218976	NM_198573.2	NP_940975.2	1500673	S	889	GACTATGCTCCATCCCAAGGGCCAAGGGTCAGGGGCCGGGTCCACTCTTT	-	34521179-34521228	9p13.3c				UNQ470
ILMN_1809002	NFASC	19.3654	0.0272727	1	0.574026	4.34805	1	4.34805	1	0.229988	-2.12037	NM_001005387.1	NFASC	1	Homo sapiens neurofascin homolog (chicken) (NFASC), transcript variant 4, mRNA.	KIAA0756; NRCAML; DKFZp686P2250; FLJ46866; NF	NFASC	3780672	Homo sapiens	RefSeq	ILMN_138470	NM_001005387.1	NM_001005387.1		23114	53729309	NM_001005387.1	NP_001005387.1	3780672	I	4274	GGATACCTCAAGATCCTTCAGCCCCTAGCCAGGCACAATGACTCACACCT	+	203246035-203246084	1q32.1f	The membrane surrounding a cell that separates the cell from its external environment. It consists of a phospholipid bilayer and associated proteins [goid 5886] [evidence IEA]; Penetrating at least one phospholipid bilayer of a membrane. May also refer to the state of being buried in the bilayer with no exposure outside the bilayer. When used to describe a protein, indicates that all or part of t…	The attachment of a cell, either to another cell or to an underlying substrate such as the extracellular matrix, via cell adhesion molecules [goid 7155] [evidence IEA]; The process by which the migration of an axon growth cone is directed to a specific target site in response to a combination of attractive and repulsive cues [goid 7411] [evidence IEA]; A process that is carried out at the cellula…	Interacting selectively with any protein or protein complex (a complex of two or more proteins that may include other nonprotein molecules) [goid 5515] [evidence IEA]	KIAA0756; NRCAML; DKFZp686P2250; FLJ46866; NF
ILMN_1661309	XKR4	19.3275	0.0272727	1	0.684416	4.34536	1	4.34536	1	0.23013	-2.11948	NM_052898.1	XKR4	8	Homo sapiens XK, Kell blood group complex subunit-related family, member 4 (XKR4), mRNA.	XRG4; KIAA1889	XKR4	5810243	Homo sapiens	RefSeq	ILMN_10615	NM_052898.1	NM_052898.1		114786	59709426	NM_052898.1	NP_443130.1	5810243	S	3579	CTTGGGATGTCAGAAACTGGTCCACAAATTCCATCAGCCTGCCTCAGCAG	+	56437342-56437391	8q12.1a	Double layer of lipid molecules that encloses all cells, and, in eukaryotes, many organelles; may be a single or double lipid bilayer; also includes associated proteins [goid 16020] [evidence IEA]; Penetrating at least one phospholipid bilayer of a membrane. May also refer to the state of being buried in the bilayer with no exposure outside the bilayer. When used to describe a protein, indicates …			XRG4; KIAA1889
ILMN_1792933	SLC10A6	19.297	0.0272727	1	0.575325	4.34319	1	4.34319	1	0.230245	-2.11876	NM_197965.1	SLC10A6	4	Homo sapiens solute carrier family 10 (sodium/bile acid cotransporter family), member 6 (SLC10A6), mRNA.	SOAT; MGC129576; MGC129575	SLC10A6	240593	Homo sapiens	RefSeq	ILMN_18314	NM_197965.1	NM_197965.1		345274	37537551	NM_197965.1	NP_932069.1	240593	S	1026	TGCCTTCTTGGAGGTGAATGAAGAAGGTGCCATCACTCCTGGGCCACCAG	-	87963923-87963972	4q21.3d-q21.3e	Double layer of lipid molecules that encloses all cells, and, in eukaryotes, many organelles; may be a single or double lipid bilayer; also includes associated proteins [goid 16020] [evidence IEA]; Penetrating at least one phospholipid bilayer of a membrane. May also refer to the state of being buried in the bilayer with no exposure outside the bilayer. When used to describe a protein, indicates …	The directed movement of charged atoms or small charged molecules into, out of, within or between cells [goid 6811] [evidence IEA]; The directed movement of sodium ions (Na+) into, out of, within or between cells [goid 6814] [evidence IEA]	Catalysis of the transfer of a solute or solutes from one side of a membrane to the other according to the reaction: bile acid(out) + Na+(out) = bile acid(in) + Na+(in) [goid 8508] [evidence IEA]; Enables the active transport of a solute across a membrane by a mechanism whereby two or more species are transported together in the same direction in a tightly coupled process not directly linked to a…	SOAT; MGC129576; MGC129575
ILMN_3235833	LOC100132893	19.2602	0.0272727	1	0.696104	4.34057	1	4.34057	1	0.230384	-2.11789	XM_001717932.1	LOC100132893	18	PREDICTED: Homo sapiens hypothetical LOC100132893 (LOC100132893), mRNA.		LOC100132893	6450348	Homo sapiens	RefSeq	ILMN_335152	XM_001717932.1	XM_001717932.1		100132893	169212735	XM_001717932.1	XP_001717984.1	6450348	S	1807	GCCATAGCCCAGCACCTACCTGTAGCTCTCGGGCCCCCGCATCCCAAACA	-	75615755-75615804	18q23d
ILMN_1691431	FAM18B	19.2491	0.0272727	1	0.905195	4.33979	1	4.33979	1	0.230426	-2.11762	XM_939496.1	FAM18B		PREDICTED: Homo sapiens family with sequence similarity 18, member B (FAM18B), mRNA.		FAM18B	4760050	Homo sapiens	RefSeq	ILMN_138007	XM_939496.1	XM_939496.1		51030	89042480	XM_939496.1	XP_944589.1	4760050	I	22	CCAGAACAAGGGTTGGCAAACTATGGCCTGCAGACCAAATCCAGCCCGAC			17p11.2f	Double layer of lipid molecules that encloses all cells, and, in eukaryotes, many organelles; may be a single or double lipid bilayer; also includes associated proteins [goid 16020] [evidence IEA]; Penetrating at least one phospholipid bilayer of a membrane. May also refer to the state of being buried in the bilayer with no exposure outside the bilayer. When used to describe a protein, indicates …
ILMN_1813339	LOC643094	19.2063	0.0272727	1	0.78052	4.33673	1	4.33673	1	0.230588	-2.11661	XM_931307.1	LOC643094	4	PREDICTED: Homo sapiens hypothetical protein LOC643094 (LOC643094), mRNA.		LOC643094	1170128	Homo sapiens	RefSeq	ILMN_34166	XM_931307.1	XM_931307.1		643094	88972229	XM_931307.1	XP_936400.1	1170128	S	241	GCCTCTCGGTGTCCTCGGAGACCGGAGAACCGCTTGCGCGGAGCCCCGAC	-	2012921-2012970
ILMN_3269956	LOC100130711	19.1676	0.0272727	1	0.74026	4.33397	1	4.33397	1	0.230735	-2.11569	XM_001720669.1	LOC100130711		PREDICTED: Homo sapiens similar to hCG1778032 (LOC100130711), mRNA.		LOC100130711	6400471	Homo sapiens	RefSeq	ILMN_349699	XM_001720669.1	XM_001720669.1		100130711	169204992	XM_001720669.1	XP_001720721.1	6400471	M	36	TTTTTTAAAAAGCATAATTAGAAACTTTCAATACAGAAATACTCCTAGCA			12q24.23c
ILMN_1819488		19.132	0.0272727	1	0.785714	4.33142	1	4.33142	1	0.230871	-2.11484	Hs.129800	HS.129800	8	RST12926 Athersys RAGE Library Homo sapiens cDNA, mRNA sequence		HS.129800	6020095	Homo sapiens	Unigene	ILMN_76859	Hs.129800		Hs.129800		13715477	BG193790		6020095	S	568	AGGCAAGGGCTCTATCCCGGTGGCTATGGGGGGACATTCTGGAGTGATCT	+	10741778-10741782:10741803-10741808:10741811-10741849
ILMN_1687090	GABRB3	19.1114	0.0272727	1	0.496104	4.32994	1	4.32994	1	0.23095	-2.11435	XM_937254.1	GABRB3	15	Homo sapiens gamma-aminobutyric acid (GABA) A receptor, beta 3 (GABRB3), transcript variant 1, mRNA.	MGC9051	GABRB3	1710528	Homo sapiens	RefSeq	ILMN_19294	NM_000814.4	NM_000814.4		2562	83779011	NM_000814.4	NP_000805.1	1710528	A	2339	GGAGTGGATCCAGCTTCACTGTCATGTGCGAACACAGTGACACGTTTGGC	-	26792115-26792164	15q12b	The membrane surrounding a cell that separates the cell from its external environment. It consists of a phospholipid bilayer and associated proteins [goid 5886] [evidence IEA]; Penetrating at least one phospholipid bilayer of a plasma membrane. May also refer to the state of being buried in the bilayer with no exposure outside the bilayer [goid 5887] [pmid 1664410] [evidence TAS]; A specialized r…	The directed movement of charged atoms or small charged molecules into, out of, within or between cells [goid 6811] [evidence IEA]; The cascade of processes by which a signal interacts with a receptor, causing a change in the level or activity of a second messenger or other downstream target, and ultimately effecting a change in the functioning of the cell [goid 7165] [pmid 1664410] [evidence TAS]	Combining with the amino acid gamma-aminobutyric acid (GABA, 4-aminobutyrate) to initiate a change in cell activity. GABA-A receptors function as chloride channels [goid 4890] [pmid 1664410] [evidence TAS]; Catalysis of facilitated diffusion of an ion (by an energy-independent process) by passage through a transmembrane aqueous pore or channel without evidence for a carrier-mediated mechanism [go…
ILMN_3299447	LOC730268	24.1046	0.0116883	1.10552	0.427273	4.64988	1.07417	4.64988	1.07417	0.231011	-2.11397	XR_015914.2	LOC730268	2	PREDICTED: Homo sapiens hypothetical LOC730268 (LOC730268), mRNA.		LOC730268	4730246	Homo sapiens	RefSeq	ILMN_173106	XR_015914.2	XR_015914.2		730268	169163273	XR_015914.2		4730246	M	380	AGATGCAATTTATCACTGTCGTGAGCAGCCTGCCTCAGACTGGCCAGAAG	+	87797301-87797350	2p11.2d
ILMN_2153787	ARRDC5	19.0526	0.0272727	1	0.536364	4.32572	1	4.32572	1	0.231175	-2.11294	NM_001080523.1	ARRDC5	19	Homo sapiens arrestin domain containing 5 (ARRDC5), mRNA.		ARRDC5	2370270	Homo sapiens	RefSeq	ILMN_183211	NM_001080523.1	NM_001080523.1		645432	122937477	NM_001080523.1	NP_001073992.1	2370270	S	990	GGACGGAGTGTTACCCGTGAACCCAGATCACCAGAATTAAGTGCCCGAAC	-	4891047-4891057:4891058-4891096	19p13.3c
ILMN_1685974	SLC25A33	19.02	0.0272727	1	0.692208	4.32337	1	4.32337	1	0.231301	-2.11216	NM_032315.1	SLC25A33	1	Homo sapiens solute carrier family 25, member 33 (SLC25A33), mRNA.	BMSC-MCP; MGC4399	SLC25A33	3850358	Homo sapiens	RefSeq	ILMN_42272	NM_032315.2	NM_032315.2		84275	90265811	NM_032315.2	NP_115691.1	3850358	S	1272	GAGACTGAAACAGGAAAGGCCATAAAATATCTGGTTCATATCACCTGTTG	+	9565229-9565278	1p36.22d	A semiautonomous, self replicating organelle that occurs in varying numbers, shapes, and sizes in the cytoplasm of virtually all eukaryotic cells. It is notably the site of tissue respiration [goid 5739] [evidence IEA]; The inner, i.e. lumen-facing, lipid bilayer of the mitochondrial envelope. It is highly folded to form cristae [goid 5743] [evidence IEA]; Double layer of lipid molecules that enc…	The directed movement of substances (such as macromolecules, small molecules, ions) into, out of, within or between cells, or within a multicellular organism [goid 6810] [evidence IEA]	The selective, often stoichiometric, interaction of a molecule with one or more specific sites on another molecule [goid 5488] [evidence IEA]	BMSC-MCP
ILMN_1698769	FLJ46321	18.9193	0.0272727	1	0.925974	4.3161	1	4.3161	1	0.231691	-2.10973	NM_001001670.1	FLJ46321	9	Homo sapiens FLJ46321 protein (FLJ46321), mRNA.		FLJ46321	1230273	Homo sapiens	RefSeq	ILMN_27000	NM_001001670.1	NM_001001670.1		389763	48717284	NM_001001670.1	NP_001001670.1	1230273	S	4183	GCTCCCTGTCATCATGTGTGCAGAATATTGGTCGAGTTATAAGAGCTGCC	+	83799341-83799390	9q21.32a
ILMN_1712900	LOC647983	18.8246	0.0272727	1	0.44026	4.30922	1	4.30922	1	0.232061	-2.10743	XM_937039.1	LOC647983		PREDICTED: Homo sapiens hypothetical LOC647983 (LOC647983), mRNA.		LOC647983	430075	Homo sapiens	RefSeq	ILMN_33170	XM_937039.1	XM_937039.1		647983	88957846	XM_937039.1	XP_942132.1	430075	S	275	CTTCTGCTGCACTCATCCTCTTGAATGCCCAGCTCCAGGGAGGTCCATCC			18p11.21a
ILMN_1893566		18.8218	0.0272727	1	0.692208	4.30901	1	4.30901	1	0.232072	-2.10736	Hs.578738	HS.578738	16	DA211558 BRAWH3 Homo sapiens cDNA clone BRAWH3000807 5, mRNA sequence		HS.578738	2510653	Homo sapiens	Unigene	ILMN_130919	Hs.578738		Hs.578738		78418467	DA211558		2510653	S	469	GAGCACAGGAAGGGGCCTGGCAGACTGGTGATCCTGGTTGGAGATGAAGA	-	70001852-70001901
ILMN_1680225	OR2L2	18.8111	0.0272727	1	0.568831	4.30824	1	4.30824	1	0.232113	-2.1071	NM_001004686.1	OR2L2	1	Homo sapiens olfactory receptor, family 2, subfamily L, member 2 (OR2L2), mRNA.	OR2L4P; HSHTPCRH07; OR2L12; OR1-48; HTPCRH07	OR2L2	770288	Homo sapiens	RefSeq	ILMN_165487	NM_001004686.2	NM_001004686.2		26246	85662708	NM_001004686.2	NP_001004686.1	770288	S	641	CTATGTTGACGCTAGCCTGCACAGACACTTGGGTCTATGAGAGCACAGTG	+	246268737-246268786	1q44e	The membrane surrounding a cell that separates the cell from its external environment. It consists of a phospholipid bilayer and associated proteins [goid 5886] [evidence IEA]; Penetrating at least one phospholipid bilayer of a membrane. May also refer to the state of being buried in the bilayer with no exposure outside the bilayer. When used to describe a protein, indicates that all or part of t…	The cascade of processes by which a signal interacts with a receptor, causing a change in the level or activity of a second messenger or other downstream target, and ultimately effecting a change in the functioning of the cell [goid 7165] [evidence IEA]; The series of molecular signals generated as a consequence of a G-protein coupled receptor binding to its physiological ligand [goid 7186] [evid…	Combining with an extracellular or intracellular messenger to initiate a change in cell activity [goid 4872] [evidence IEA]; Combining with airborne compounds to initiate a change in cell activity. These receptors are used for the sense of smell [goid 4984] [evidence IEA]	OR2L4P; HSHTPCRH07; OR2L12; OR1-48; HTPCRH07
ILMN_1826351		18.8	0.0272727	1	0.602597	4.30743	1	4.30743	1	0.232157	-2.10683	Hs.577265	HS.577265	11	EST7458 human nasopharynx Homo sapiens cDNA, mRNA sequence		HS.577265	2750605	Homo sapiens	Unigene	ILMN_129446	Hs.577265		Hs.577265		32212160	CD690935		2750605	S	460	TGCATCTCCAGGACACCAGCCTTAGCAGGAAGGGGAGCCAATCAAGGGGA	+	19259496-19259545
ILMN_3204661	LOC100132763	18.7964	0.0272727	1	0.855844	4.30716	1	4.30716	1	0.232171	-2.10674	XM_001724301.1	LOC100132763		PREDICTED: Homo sapiens hypothetical protein LOC100132763 (LOC100132763), mRNA.		LOC100132763	3140392	Homo sapiens	RefSeq	ILMN_339482	XM_001724301.1	XM_001724301.1		100132763	169171372	XM_001724301.1	XP_001724353.1	3140392	A	171	TAATTTTTAAATCTTTCTCGTAAAGATGGGGTCTTGGTAATGTTGCCTAA			7p13d
ILMN_2329885	CEP170	18.7506	0.0272727	1	0.536364	4.30383	1	4.30383	1	0.232351	-2.10562	NM_001042404.1	CEP170	1	Homo sapiens centrosomal protein 170kDa (CEP170), transcript variant beta, mRNA.	FAM68A; KAB; KIAA0470	CEP170	4050519	Homo sapiens	RefSeq	ILMN_165905	NM_001042404.1	NM_001042404.1		9859	109255229	NM_001042404.1	NP_001035863.1	4050519	A	3998	GGACTGCTCATCGAGAAGAGATAGCCAGGATCAGCCAAGATCTTGCTCTC	-	243305743-243305765:243319523-243319549	1q43f	All of the contents of a cell excluding the plasma membrane and nucleus, but including other subcellular structures [goid 5737] [evidence IEA]; Any of the various filamentous elements that form the internal framework of cells, and typically remain after treatment of the cells with mild detergent to remove membrane constituents and soluble components of the cytoplasm. The term embraces intermediat…			FAM68A; KAB; KIAA0470
ILMN_1768466	LOC645010	18.7164	0.0272727	1	0.68052	4.30132	1	4.30132	1	0.232487	-2.10478	XM_928072.1	LOC645010	1	PREDICTED: Homo sapiens hypothetical protein LOC645010 (LOC645010), mRNA.		LOC645010	3440612	Homo sapiens	RefSeq	ILMN_137491	XM_928072.1	XM_928072.1		645010	88942353	XM_928072.1	XP_933165.1	3440612	S	202	GGTGGTTCTGGGTGCTGCGGTTCTTTCAGTAAAGAACTTCCAGGAGTTTC	-	9810659-9810708	1p36.22d
ILMN_2211790	ADAMTS7	18.7098	0.0272727	1	0.632467	4.30084	1	4.30084	1	0.232513	-2.10462	NM_014272.2	ADAMTS7	15	Homo sapiens ADAM metallopeptidase with thrombospondin type 1 motif, 7 (ADAMTS7), mRNA.	DKFZp434H204; ADAM-TS7	ADAMTS7	3440451	Homo sapiens	RefSeq	ILMN_2545	NM_014272.2	NM_014272.2		11173	38683826	NM_014272.2	NP_055087.2	3440451	S	4969	TGGTGGTGTCCAGCGGCGCCTGGTCAAGTGTGTCAACACCCAGACAGGGC	-	76841895-76841944	15q25.1a	The space external to the outermost structure of a cell. For cells without external protective or external encapsulating structures this refers to space outside of the plasma membrane. This term covers the host cell environment outside an intracellular parasite [goid 5576] [evidence IEA]; A layer consisting mainly of proteins (especially collagen) and glycosaminoglycans (mostly as proteoglycans) …	The hydrolysis of a peptide bond or bonds within a protein [goid 6508] [evidence IEA]; The hydrolysis of a peptide bond or bonds within a protein [goid 6508] [evidence IEA]	Catalysis of the hydrolysis of internal, alpha-peptide bonds in a polypeptide chain by a mechanism in which water acts as a nucleophile, one or two metal ions hold the water molecule in place, and charged amino acid side chains are ligands for the metal ions [goid 4222] [evidence IEA]; Catalysis of the hydrolysis of a peptide bond. A peptide bond is a covalent bond formed when the carbon atom fro…	DKFZp434H204; ADAM-TS7
ILMN_2204826	SEPP1	18.7015	0.0272727	1	0.693507	4.30023	1	4.30023	1	0.232545	-2.10442	NM_005410.2	SEPP1	5	Homo sapiens selenoprotein P, plasma, 1 (SEPP1), transcript variant 1, mRNA.	SeP; SELP	SEPP1	4540079	Homo sapiens	RefSeq	ILMN_27164	NM_005410.2	NM_005410.2		6414	62530390	NM_005410.2	NP_005401.3	4540079	S	2007	ACTATTAAGCAAGAATGCAGTACAGAATTGGATACAGTACGGATTTGTCC	-	42835768-42835817	5p12c	The space external to the outermost structure of a cell. For cells without external protective or external encapsulating structures this refers to space outside of the plasma membrane. This term covers the host cell environment outside an intracellular parasite [goid 5576] [pmid 14718574] [evidence NAS]; That part of a multicellular organism outside the cells proper, usually taken to be outside t…	The chemical reactions and pathways involving the nonmetallic element selenium or compounds that contain selenium, such as selenocysteine [goid 1887] [evidence IEA]; A change in state or activity of a cell or an organism (in terms of movement, secretion, enzyme production, gene expression, etc.) as a result of oxidative stress, a state often resulting from exposure to high levels of reactive oxyg…	Interacting selectively with selenium (Se) [goid 8430] [pmid 8421687] [evidence TAS]	SeP; SELP
ILMN_2278512	NFATC2IP	18.5534	0.0285714	1	0.67013	4.28935	1	4.28935	1	0.233136	-2.10076	NM_032815.3	NFATC2IP	16	Homo sapiens nuclear factor of activated T-cells, cytoplasmic, calcineurin-dependent 2 interacting protein (NFATC2IP), mRNA.	MGC138387; FLJ14639; MGC126790	NFATC2IP	4670129	Homo sapiens	RefSeq	ILMN_176069	NM_032815.3	NM_032815.3		84901	46447822	NM_032815.3	NP_116204.3	4670129	I	922	AGGATCCTTTTGCTTTTTGGAGAGACAGAGCTATCACCTACTGCCACTCC	+	28877599-28877648	16p11.2e	A membrane-bounded organelle of eukaryotic cells in which chromosomes are housed and replicated. In most cells, the nucleus contains all of the cell's chromosomes except the organellar chromosomes, and is the site of RNA synthesis and processing. In some species, or in specialized cell types, RNA metabolism or DNA replication may be absent [goid 5634] [evidence IEA]; All of the contents of a cell…	The appearance of a cytokine due to biosynthesis or secretion following a cellular stimulus, resulting in an increase in its intracellular or extracellular levels [goid 1816] [evidence IEA]; Any process that modulates the frequency, rate or extent of DNA-dependent transcription [goid 6355] [evidence IEA]; The covalent alteration of one or more amino acids occurring in proteins, peptides and nasce…	Interacting selectively with any protein or protein complex (a complex of two or more proteins that may include other nonprotein molecules) [goid 5515] [evidence IEA]	MGC138387; FLJ14639; MGC126790
ILMN_1801340	LOC645445	18.5312	0.0285714	1	0.692208	4.28771	1	4.28771	1	0.233225	-2.10021	XM_932902.1	LOC645445	6	PREDICTED: Homo sapiens hypothetical protein LOC645445 (LOC645445), mRNA.		LOC645445	4290270	Homo sapiens	RefSeq	ILMN_45336	XM_932902.1	XM_932902.1		645445	88997837	XM_932902.1	XP_937995.1	4290270	S	243	CCCTCCCAGTTCTCAGGAAAAAACAACCCTGCTGACACCTCGATCTGGAC	+	140010956-140011005
ILMN_1653991	LOC643344	18.4911	0.0285714	1	0.88052	4.28475	1	4.28475	1	0.233386	-2.09921	XM_926677.1	LOC643344	21	PREDICTED: Homo sapiens hypothetical protein LOC643344 (LOC643344), mRNA.		LOC643344	6400746	Homo sapiens	RefSeq	ILMN_38357	XM_926677.1	XM_926677.1		643344	89058159	XM_926677.1	XP_931770.1	6400746	S	75	GCAGGAACTGGTGCTGCGCACGGTGCTCCTGGGCCAGTGTGAGTTCCAAG	+	22892003-22892052
ILMN_1800465	LOC654042	18.4796	0.0285714	1	0.61039	4.28389	1	4.28389	1	0.233432	-2.09892	XM_945239.1	LOC654042		PREDICTED: Homo sapiens similar to dehydrogenase/reductase (SDR family) member 4 like 2, transcript variant 4 (LOC654042), mRNA.		LOC654042	4010543	Homo sapiens	RefSeq	ILMN_32594	XM_945239.1	XM_945239.1		654042	89037559	XM_945239.1	XP_950332.1	4010543	I	903	TGCTTCAACCCTGCATCATCCCTTGAGTACCCCAAAGAAACAGCTGGTAC
ILMN_1854169		26.0859	0.0103896	1.16074	0.423377	4.75947	1.11153	4.75947	1.11153	0.23354	-2.09826	Hs.572932	HS.572932		7n28g05.x1 NCI_CGAP_Lu24 Homo sapiens cDNA clone IMAGE:3566024 3, mRNA sequence		HS.572932	1260470	Homo sapiens	Unigene	ILMN_125113	Hs.572932		Hs.572932		11445102	BF432939		1260470	S	447	GTGACAGAAAATAGAATGGTGGTTGCGGGTAGTTGGAGGGTGTGGAGGGG
ILMN_3239507	LOC729517	18.4297	0.0285714	1	0.837662	4.28019	1	4.28019	1	0.233634	-2.09768	XR_016007.1	LOC729517	6	PREDICTED: Homo sapiens misc_RNA (LOC729517), miscRNA.		LOC729517	4150441	Homo sapiens	RefSeq	ILMN_183504	XR_016007.1	XR_016007.1		729517	113417771	XR_016007.1		4150441	S	241	CCCCGTGAAGAGTGAGCTTGTTGAGCGCTTCACTTCCGAGGAGCCCGCTC	-	157640974-157641023	6q25.3c
ILMN_1793269	RAB37	18.3901	0.0285714	1	0.45974	4.27725	1	4.27725	1	0.233795	-2.09668	NM_001006637.1	RAB37	17	Homo sapiens RAB37, member RAS oncogene family (RAB37), transcript variant 1, mRNA.	FLJ32507; FLJ30284	RAB37	5720544	Homo sapiens	RefSeq	ILMN_10097	NM_001006637.1	NM_001006637.1		326624	54859667	NM_001006637.1	NP_001006638.1	5720544	I	1076	TAAGCAAACCTCCCCTGACATGTATCCCTTTGACCCCAAGCTCTGCCTCC	+	70254442-70254491	17q25.1b	The living contents of a cell; the matter contained within (but not including) the plasma membrane, usually taken to exclude large vacuoles and masses of secretory or ingested material. In eukaryotes it includes the nucleus and cytoplasm [goid 5622] [evidence IEA]; A complex system of membrane-bounded compartments located between endoplasmic reticulum (ER) and the Golgi complex, with a distinctiv…	Any process that modulates the frequency, rate or extent of DNA-dependent transcription [goid 6355] [evidence IEA]; Any series of molecular signals in which a small monomeric GTPase relays one or more of the signals [goid 7264] [evidence IEA]; The directed movement of proteins into, out of, within or between cells [goid 15031] [evidence IEA]; Any series of molecular signals in which a small monom…	Interacting selectively with a nucleotide, any compound consisting of a nucleoside that is esterified with (ortho)phosphate or an oligophosphate at any hydroxyl group on the ribose or deoxyribose moiety [goid 166] [evidence IEA]; Interacting selectively with ATP, adenosine 5'-triphosphate, a universally important coenzyme and enzyme regulator [goid 5524] [evidence IEA]; Interacting selectively wi…	FLJ32507; FLJ30284
ILMN_1675282	FLJ45422	18.3884	0.0285714	1	0.581818	4.27712	1	4.27712	1	0.233802	-2.09664	NM_001004349.1	FLJ45422	6	Homo sapiens FLJ45422 protein (FLJ45422), mRNA.		FLJ45422	5130768	Homo sapiens	RefSeq	ILMN_12786	NM_001004349.1	NM_001004349.1		441140	51972273	NM_001004349.1	NP_001004349.1	5130768	S	4034	GCTATCACTGCTGCTCCTGAGAACTGCTCCACTACTGCTCCTCAGCCATC	+	30342154-30342203	6p21.33b	Double layer of lipid molecules that encloses all cells, and, in eukaryotes, many organelles; may be a single or double lipid bilayer; also includes associated proteins [goid 16020] [evidence IEA]; A transmembrane protein complex composed of a MHC class I alpha chain and an invariant beta2-microglobin chain, and with or without a bound peptide antigen. Class I here refers to classical class I mol…	Any immune system process that functions in the calibrated response of an organism to a potential internal or invasive threat [goid 6955] [evidence IEA]; The process by which an antigen-presenting cell expresses antigen (peptide or lipid) on its cell surface in association with an MHC protein complex [goid 19882] [evidence IEA]; Any immune system process that functions in the calibrated response …
ILMN_1708779	GNLY	18.3584	0.0285714	1	0.520779	4.27489	1	4.27489	1	0.233924	-2.09589	NM_006433.2	GNLY	2	Homo sapiens granulysin (GNLY), transcript variant NKG5, mRNA.	D2S69E; 519; LAG2; LAG-2; TLA519; NKG5	GNLY	6580041	Homo sapiens	RefSeq	ILMN_17459	NM_006433.2	NM_006433.2		10578	7108343	NM_006433.2	NP_006424.2	6580041	I	85	CCCATAAAACAGGGTGTGAAAGGCATCTCAGCGGCTGCCCCACCATGGCT	+	85775009-85775052:85775053-85775058	2p11.2f	The space external to the outermost structure of a cell. For cells without external protective or external encapsulating structures this refers to space outside of the plasma membrane. This term covers the host cell environment outside an intracellular parasite [goid 5576] [evidence IEA]; That part of a multicellular organism outside the cells proper, usually taken to be outside the plasma membra…	The chemical reactions and pathways involving a xenobiotic compound, a compound foreign to living organisms. Used of chemical compounds, e.g. a xenobiotic chemical, such as a pesticide [goid 6805] [evidence IEA]; A defense response that is mediated by cells [goid 6968] [pmid 9756476] [evidence TAS]; Reactions triggered in response to the presence of a bacterium that act to protect the cell or org…		D2S69E; 519; LAG2; NKG5; LAG-2; TLA519
ILMN_1866929		18.2322	0.0298701	1	0.644156	4.26545	1	4.26545	1	0.234442	-2.0927	Hs.171274	HS.171274	18	BX110878 NCI_CGAP_Ut2 Homo sapiens cDNA clone IMAGp998I065377, mRNA sequence		HS.171274	2230093	Homo sapiens	Unigene	ILMN_80315	Hs.171274		Hs.171274		27836697	BX110878		2230093	S	157	CTCAAATGAAGAAAGCAGGCACAGGGAGGTTACTTGCCCAAGGTCACACC	-	28612451-28612500
ILMN_3187792	LOC100128469	18.2179	0.0298701	1	0.502597	4.26438	1	4.26438	1	0.234501	-2.09234	XR_039487.1	LOC100128469		PREDICTED: Homo sapiens misc_RNA (LOC100128469), miscRNA.		LOC100128469	4540343	Homo sapiens	RefSeq	ILMN_344773	XR_039487.1	XR_039487.1		100128469	169166007	XR_039487.1		4540343	A	724	CCCCCTCCTCCTGGATGATGCCAATGGGATGTGCTCCTGGAATGAGGCTG			3q25.1b
ILMN_1699087	LOC643690	18.2114	0.0298701	1	0.746753	4.26389	1	4.26389	1	0.234527	-2.09217	XM_931749.1	LOC643690	11	PREDICTED: Homo sapiens hypothetical protein LOC643690 (LOC643690), mRNA.		LOC643690	6480273	Homo sapiens	RefSeq	ILMN_34980	XM_931749.1	XM_931749.1		643690	89034306	XM_931749.1	XP_936842.1	6480273	S	1	ATGGGTGCCTCGCTGGATCAGAAGCTAAACAGACACCCTGCCGGATCTGG	+	103020748-103020797
ILMN_1703279	CXorf57	18.1505	0.0298701	1	0.476623	4.25931	1	4.25931	1	0.23478	-2.09062	NM_018015.3	CXORF57	X	Homo sapiens chromosome X open reading frame 57 (CXorf57), mRNA.	RP11-647M7.1; FLJ10178; FLJ14191	CXORF57	6580626	Homo sapiens	RefSeq	ILMN_27534	NM_018015.4	NM_018015.4		55086	142381710	NM_018015.4	NP_060485.3	6580626	S	3465	TGGCCACTCTGCATTTGCAAGGCCCGGTGGTTGACATCTGTGTGGTTTGT	+	105808983-105809032	Xq22.3b				RP11-647M7.1; FLJ10178; FLJ14191
ILMN_1721314	LOC646867	18.148	0.0298701	1	0.653247	4.25913	1	4.25913	1	0.23479	-2.09056	XM_929826.1	LOC646867	14	PREDICTED: Homo sapiens hypothetical protein LOC646867 (LOC646867), mRNA.		LOC646867	6250328	Homo sapiens	RefSeq	ILMN_45429	XM_929826.1	XM_929826.1		646867	89037472	XM_929826.1	XP_934919.1	6250328	S	697	ACTCATGCATGACTTGTAGAATCCTTTCCCCACTGTCACTAAAAGGCTTT	-	81143455-81143504
ILMN_3308143	MIR767	18.1264	0.0298701	1	0.841558	4.25749	1	4.25749	1	0.23488	-2.09	NR_030409.1	MIR767		Homo sapiens microRNA 767 (MIR767), microRNA.		MIR767	4050630	Homo sapiens	RefSeq	ILMN_388278	NR_030409.1	NR_030409.1		768215	262206375	NR_030409.1		4050630	S	19	TTGCTCATGCACCATGGTTGTCTGAGCATGCAGCATGCTTGTCTGCTCAT			Xq28e
ILMN_1700086	DOK1	18.1227	0.0298701	1	0.637662	4.25721	1	4.25721	1	0.234896	-2.08991	NM_001381.2	DOK1	2	Homo sapiens docking protein 1, 62kDa (downstream of tyrosine kinase 1) (DOK1), mRNA.	MGC117395; P62DOK; MGC138860	DOK1	2030204	Homo sapiens	RefSeq	ILMN_9208	NM_001381.2	NM_001381.2		1796	4755133	NM_001381.2	NP_001372.1	2030204	S	1496	GGGGGACCATGGGGAGGTGGCACTAGGGATCAAAGAAGATGGTTAGAACC	+	74637777-74637826	2p13.1b		Any series of molecular signals initiated by the binding of an extracellular ligand to a receptor on the surface of the target cell [goid 7166] [pmid 10799545] [evidence TAS]; The series of molecular signals generated as a consequence of a transmembrane receptor tyrosine kinase binding to its physiological ligand [goid 7169] [pmid 9008160] [evidence TAS]; A series of reactions, mediated by protei…	[goid 5066] [evidence IEA]; Interacting selectively with the insulin receptor [goid 5158] [evidence IEA]; Interacting selectively with any protein or protein complex (a complex of two or more proteins that may include other nonprotein molecules) [goid 5515] [pmid 10799545] [evidence TAS]	MGC117395; P62DOK; MGC138860
ILMN_1746075	LOC646890	18.1188	0.0298701	1	0.509091	4.25692	1	4.25692	1	0.234912	-2.08981	XM_929854.1	LOC646890	4	PREDICTED: Homo sapiens misc_RNA (LOC646890), miscRNA.		LOC646890	3710743	Homo sapiens	RefSeq	ILMN_179508	XR_017594.1	XR_017594.1		646890	113415807	XR_017594.1		3710743	S	1309	CCTGATTCTTTTCCTGCTAGAGTTCCCGATGCTTTAGATACCAGGGTTGC	+	159418789-159418838	4q32.1e
ILMN_1840493		18.1016	0.0298701	1	0.568831	4.25562	1	4.25562	1	0.234983	-2.08937	Hs.112932	HS.112932	8	ag03b01.s1 Soares_testis_NHT Homo sapiens cDNA clone IMAGE:1056169 3, mRNA sequence		HS.112932	3460519	Homo sapiens	Unigene	ILMN_75214	Hs.112932		Hs.112932		2524943	AA621004		3460519	S	259	CAGAGGGACAAACACCCGCCGCAGTCAATAACAACCTTACGGGCATCCAC	+	134314848-134314897
ILMN_1816599		18.0975	0.0298701	1	0.501299	4.25531	1	4.25531	1	0.235001	-2.08926	Hs.558282	HS.558282	8	AGENCOURT_6437618 NIH_MGC_71 Homo sapiens cDNA clone IMAGE:5532913 5, mRNA sequence		HS.558282	2360735	Homo sapiens	Unigene	ILMN_113160	Hs.558282		Hs.558282		18517060	BM468018		2360735	S	316	ACAGTGCAGACAGCAGAAGGGGTAGGCCAGGAGGCAGAGTAGGCACACCT	-	38136109-38136158
ILMN_3299642	LOC730861	18.0743	0.0298701	1	0.462338	4.25356	1	4.25356	1	0.235097	-2.08867	XR_039225.1	LOC730861	7	PREDICTED: Homo sapiens misc_RNA (LOC730861), miscRNA.		LOC730861	4010241	Homo sapiens	RefSeq	ILMN_338871	XR_039225.1	XR_039225.1		730861	169170538	XR_039225.1		4010241	M	206	CTCTGAATATATTAAAAACCATTGAAATGTAAAAAATGCAAAGAAAAGCA	-	96850956-96851005	7q21.3d
ILMN_1795190	CLDN2	18.0405	0.0298701	1	0.723377	4.251	1	4.251	1	0.235239	-2.0878	NM_020384.2	CLDN2	X	Homo sapiens claudin 2 (CLDN2), mRNA.		CLDN2	6420475	Homo sapiens	RefSeq	ILMN_163186	NM_020384.2	NM_020384.2		9075	38455423	NM_020384.2	NP_065117.1	6420475	S	2666	TCCTCAGGCTTGGAGAACTTCCTCAGCGTCACCTCCTTCATTGAGCCTTC	+	106060454-106060503	Xq22.3b	The membrane surrounding a cell that separates the cell from its external environment. It consists of a phospholipid bilayer and associated proteins [goid 5886] [evidence IEA]; A belt-like region of very close contact between the plasma membranes of adjacent cells so that the intercellular space is completely occluded. They occur in epithelia and brain endothelia [goid 5923] [evidence ISS]; Penet…	The attachment of one cell to another cell via adhesion molecules that do not require the presence of calcium for the interaction [goid 16338] [evidence ISS]	The action of a molecule that contributes to the structural integrity of a complex or assembly within or outside a cell [goid 5198] [evidence IEA]; Interacting selectively with an identical protein or proteins [goid 42802] [evidence ISS]
ILMN_1750205	ZNF409	18.0389	0.0298701	1	0.44026	4.25088	1	4.25088	1	0.235246	-2.08776	XM_941446.1	ZNF409		PREDICTED: Homo sapiens zinc finger protein 409 (ZNF409), mRNA.		ZNF409	5720408	Homo sapiens	RefSeq	ILMN_32336	XM_941446.1	XM_941446.1		22830	89037551	XM_941446.1	XP_946539.1	5720408	A	5067	GGACTGTGGCTGGAGGCTGGGTCTGCTATAATGCCTTCCTATCTGGCTAG				The living contents of a cell; the matter contained within (but not including) the plasma membrane, usually taken to exclude large vacuoles and masses of secretory or ingested material. In eukaryotes it includes the nucleus and cytoplasm [goid 5622] [evidence IEA]; A membrane-bounded organelle of eukaryotic cells in which chromosomes are housed and replicated. In most cells, the nucleus contains …	The synthesis of either RNA on a template of DNA or DNA on a template of RNA [goid 6350] [evidence IEA]; Any process that modulates the frequency, rate or extent of DNA-dependent transcription [goid 6355] [evidence IEA]	Interacting selectively with DNA (deoxyribonucleic acid) [goid 3677] [evidence IEA]; Interacting selectively with zinc (Zn) ions [goid 8270] [evidence IEA]; Interacting selectively with any metal ion [goid 46872] [evidence IEA]
ILMN_2270015	AADAT	18.025	0.0311688	1	0.694805	4.24983	1	4.24983	1	0.235304	-2.0874	NM_016228.3	AADAT	4	Homo sapiens aminoadipate aminotransferase (AADAT), transcript variant 1, mRNA.	KATII; KAT2	AADAT	520039	Homo sapiens	RefSeq	ILMN_28717	NM_016228.3	NM_016228.3		51166	33469971	NM_016228.3	NP_057312.1	520039	I	237	GGCGTTGCCAGAGTGAGGAGTTAGCAGGCAGGACTTGACGAGGCTCTTTG	-	171247472-171247521	4q33a	A semiautonomous, self replicating organelle that occurs in varying numbers, shapes, and sizes in the cytoplasm of virtually all eukaryotic cells. It is notably the site of tissue respiration [goid 5739] [evidence IEA]; That part of the cytoplasm that does not contain membranous or particulate subcellular components [goid 5829] [pmid 12126930] [evidence EXP]	The chemical reactions and pathways resulting in the formation of substances; typically the energy-requiring part of metabolism in which simpler substances are transformed into more complex ones [goid 9058] [evidence IEA]	Catalysis of the reaction: L-kynurenine + 2-oxoglutarate = 4-(2-aminophenyl)-2,4-dioxobutanoate + L-glutamate [goid 16212] [pmid 12126930] [evidence EXP]; Catalysis of the reaction: L-kynurenine + 2-oxoglutarate = 4-(2-aminophenyl)-2,4-dioxobutanoate + L-glutamate [goid 16212] [evidence IEA]; Interacting selectively with pyridoxal 5' phosphate, 3-hydroxy-5-(hydroxymethyl)-2-methyl4-pyridine carbo…	KATII; KAT2
ILMN_2359800	MS4A6A	18.0207	0.0311688	1	0.458442	4.2495	1	4.2495	1	0.235322	-2.08729	NM_152851.1	MS4A6A	11	Homo sapiens membrane-spanning 4-domains, subfamily A, member 6A (MS4A6A), transcript variant 3, mRNA.	CDA01; MSTP090; MGC22650; 4SPAN3; 4SPAN3.2; MS4A6; CD20L3; MST090; MGC131944	MS4A6A	1770152	Homo sapiens	RefSeq	ILMN_1889	NM_152851.1	NM_152851.1		64231	23238235	NM_152851.1	NP_690590.1	1770152	A	383	GGGACTATCCAGATCTTGTGTGGCATGATGGTATTGAGCTTGGGGATCAT	-	59947391-59947438:59949054-59949055	11q12.1d-q12.2a	Double layer of lipid molecules that encloses all cells, and, in eukaryotes, many organelles; may be a single or double lipid bilayer; also includes associated proteins [goid 16020] [evidence IEA]; Penetrating at least one phospholipid bilayer of a membrane. May also refer to the state of being buried in the bilayer with no exposure outside the bilayer. When used to describe a protein, indicates …	The cascade of processes by which a signal interacts with a receptor, causing a change in the level or activity of a second messenger or other downstream target, and ultimately effecting a change in the functioning of the cell [goid 7165] [evidence IEA]	Combining with an extracellular or intracellular messenger to initiate a change in cell activity [goid 4872] [evidence IEA]	CDA01; MSTP090; MGC22650; 4SPAN3; 4SPAN3.2; MS4A6; CD20L3; MST090; MGC131944
ILMN_1774087	CCL28	17.8967	0.0337662	1	0.881818	4.24006	1	4.24006	1	0.235846	-2.08408	NM_019846.3	CCL28	5	Homo sapiens chemokine (C-C motif) ligand 28 (CCL28), transcript variant 1, mRNA.	MEC; SCYA28; CCK1; MGC71902	CCL28	4640050	Homo sapiens	RefSeq	ILMN_1615	NM_019846.3	NM_019846.3		56477	22538809	NM_019846.3	NP_062820.1	4640050	I	936	GGTCACTTTGCTTGCTGACCCCTTCCTCATAGTTGTTTGGCTATTGCTTC	-	43412855-43412904	5p12c	The space external to the outermost structure of a cell. For cells without external protective or external encapsulating structures this refers to space outside of the plasma membrane. This term covers the host cell environment outside an intracellular parasite [goid 5576] [evidence TAS]; That part of a multicellular organism outside the cells proper, usually taken to be outside the plasma membra…	The directed movement of a motile cell or organism, or the directed growth of a cell guided by a specific chemical concentration gradient. Movement may be towards a higher concentration (positive chemotaxis) or towards a lower concentration (negative chemotaxis) [goid 6935] [pmid 10781587] [evidence TAS]; Any immune system process that functions in the calibrated response of an organism to a pote…	The function of a family of chemotactic pro-inflammatory activation-inducible cytokines acting primarily upon hemopoietic cells in immunoregulatory processes; all chemokines possess a number of conserved cysteine residues involved in intramolecular disulfide bond formation [goid 8009] [pmid 10781587] [evidence TAS]	MEC; SCYA28; CCK1; MGC71902
ILMN_1761119	KRTAP13-4	17.8876	0.0337662	1	0.661039	4.23936	1	4.23936	1	0.235884	-2.08385	NM_181600.1	KRTAP13-4	21	Homo sapiens keratin associated protein 13-4 (KRTAP13-4), mRNA.	KAP13.4	KRTAP13-4	5130390	Homo sapiens	RefSeq	ILMN_9837	NM_181600.1	NM_181600.1		284827	31791003	NM_181600.1	NP_853631.1	5130390	S	201	CCCCAGGACCTCCATCCTCTGCTGTCCCTGTCAGACGACTTGCTCTGGAT	+	30724665-30724714	21q22.11a	A cytoskeletal structure that forms a distinct elongated structure, characteristically 10 nm in diameter, that occurs in the cytoplasm of eukaryotic cells. Intermediate filaments form a fibrous system, composed of chemically heterogeneous subunits and involved in mechanically integrating the various components of the cytoplasmic space. Intermediate filaments may be divided into five chemically di…			KAP13.4
ILMN_1799560	LOC647406	17.8747	0.0337662	1	0.448052	4.23838	1	4.23838	1	0.235939	-2.08351	XM_936480.1	LOC647406		PREDICTED: Homo sapiens similar to T-cell receptor beta chain V region LB2 precursor (LOC647406), mRNA.		LOC647406	1710347	Homo sapiens	RefSeq	ILMN_34719	XM_936480.1	XM_936480.1		647406	89026510	XM_936480.1	XP_941573.1	1710347	S	361	TCTGTGCAAAAACCCCACCCTCTCCTGAGCCCTAACCATACTCCCCAGGG
ILMN_2283398	DUSP4	17.8715	0.0337662	1	0.522078	4.23814	1	4.23814	1	0.235953	-2.08343	NM_057158.2	DUSP4	8	Homo sapiens dual specificity phosphatase 4 (DUSP4), transcript variant 2, mRNA.	HVH2; MKP-2; MKP2; TYP	DUSP4	2060102	Homo sapiens	RefSeq	ILMN_181455	NM_057158.2	NM_057158.2		1846	21536335	NM_057158.2	NP_476499.1	2060102	I	1626	TGGGAGAGACTGCAAACCAGTTCGAGCCCCCAGCATGGCGTTAGGTGTCA	-	29258850-29258899	8p21.1a	A membrane-bounded organelle of eukaryotic cells in which chromosomes are housed and replicated. In most cells, the nucleus contains all of the cell's chromosomes except the organellar chromosomes, and is the site of RNA synthesis and processing. In some species, or in specialized cell types, RNA metabolism or DNA replication may be absent [goid 5634] [pmid 7535768] [evidence TAS]; That part of t…	Cascade of at least three protein kinase activities culminating in the phosphorylation and activation of a MAP kinase. MAPKKK cascades lie downstream of numerous signaling pathways [goid 165] [pmid 7535768] [evidence TAS]; The process of removing one or more phosphoric residues from a protein [goid 6470] [pmid 7535768] [evidence TAS]	Catalysis of the reaction: protein tyrosine phosphate + H2O = protein tyrosine + phosphate [goid 4725] [evidence IEA]; Catalysis of the reaction: protein tyrosine phosphate + H2O = protein tyrosine + phosphate [goid 4725] [pmid 17322878] [evidence EXP]; Catalysis of the reaction: protein threonine/tyrosine phosphate + H2O = protein threonine/tyrosine + phosphate [goid 8330] [pmid 7535768] [eviden…	HVH2; MKP-2; MKP2; TYP
ILMN_1710522	RUNX1T1	17.8514	0.0337662	1	0.727273	4.2366	1	4.2366	1	0.236038	-2.08291	NM_175635.1	RUNX1T1	8	Homo sapiens runt-related transcription factor 1; translocated to, 1 (cyclin D-related) (RUNX1T1), transcript variant 3, mRNA.	ZMYND2; MTG8b; AML1T1; MGC2796; CBFA2T1; CDR; MTG8; ETO	RUNX1T1	3360364	Homo sapiens	RefSeq	ILMN_24465	NM_175635.1	NM_175635.1		862	28329418	NM_175635.1	NP_783553.1	3360364	I	132	CCCCTGGCCTTGACGCTATCTCCCATCACCTCTGCTATCCAGACAGGACT	-	93176438-93176487	8q21.3f	A membrane-bounded organelle of eukaryotic cells in which chromosomes are housed and replicated. In most cells, the nucleus contains all of the cell's chromosomes except the organellar chromosomes, and is the site of RNA synthesis and processing. In some species, or in specialized cell types, RNA metabolism or DNA replication may be absent [goid 5634] [evidence IEA]; A membrane-bounded organelle …	Any process that modulates the frequency, rate or extent of DNA-dependent transcription [goid 6355] [evidence IEA]; The process whereby a relatively unspecialized cell acquires specialized features of an adipocyte, an animal connective tissue cell specialized for the synthesis and storage of fat [goid 45444] [evidence IEA]; Any process that modulates the frequency, rate or extent of DNA binding, …	The function of binding to a specific DNA sequence in order to modulate transcription. The transcription factor may or may not also interact selectively with a protein or macromolecular complex [goid 3700] [evidence IEA]; Interacting selectively with any protein or protein complex (a complex of two or more proteins that may include other nonprotein molecules) [goid 5515] [evidence IEA]; Interacti…	ZMYND2; MTG8b; AML1T1; MGC2796; CBFA2T1; CDR; MTG8; ETO
ILMN_1678559	LOC652463	17.8454	0.0337662	1	0.458442	4.23614	1	4.23614	1	0.236064	-2.08275	XM_941916.1	LOC652463		PREDICTED: Homo sapiens hypothetical protein LOC652463 (LOC652463), mRNA.		LOC652463	2230672	Homo sapiens	RefSeq	ILMN_33215	XM_941916.1	XM_941916.1		652463	89062823	XM_941916.1	XP_947009.1	2230672	S	35	TGAATCTACACATCCAAGGAGCTCAACGAATTCCAAGCAGGCTATACGCC
ILMN_1816395		17.8133	0.0337662	1	0.618182	4.23368	1	4.23368	1	0.236201	-2.08191	Hs.578383	HS.578383	14	CR736179 Soares_fetal_lung_NbHL19W Homo sapiens cDNA clone IMAGp971A1684 ; IMAGE:1952157 5, mRNA sequence		HS.578383	7560563	Homo sapiens	Unigene	ILMN_130564	Hs.578383		Hs.578383		51587102	CR736179		7560563	S	214	AGAGAAGCGAGTGGAGGCTGGGACAGATGGTGCCCTGAAGTGTGGGTCAA	+	102634804-102634853
ILMN_2369221	IL15	17.8101	0.0337662	1	0.712987	4.23343	1	4.23343	1	0.236215	-2.08183	NM_172174.1	IL15	4	Homo sapiens interleukin 15 (IL15), transcript variant 1, mRNA.	MGC9721; IL-15	IL15	1470091	Homo sapiens	RefSeq	ILMN_16803	NM_172174.1	NM_172174.1		3600	26787983	NM_172174.1	NP_751914.1	1470091	A	642	GGCCATGTGGCTCTTTGGAGCAATGTTCCATCATGTTCCATGCTGCTGAC	+	142796806-142796855	4q31.21a-q31.21b	The space external to the outermost structure of a cell. For cells without external protective or external encapsulating structures this refers to space outside of the plasma membrane. This term covers the host cell environment outside an intracellular parasite [goid 5576] [evidence IEA]; That part of a multicellular organism outside the cells proper, usually taken to be outside the plasma membra…	The expansion of a NK T cell population by cell division [goid 1866] [evidence IEA]; Any process that activates or increases the rate or extent of T cell proliferation [goid 42102] [evidence IEA]; The process of T cell selection that occurs in extrathymic locations, often resulting T cells of distinct specificities from those selected in the thymus [goid 45062] [evidence IEA]; Any process that mo…	[goid 5126] [evidence IEA]; Mediates the transfer of a signal from the outside to the inside of a cell by means other than the introduction of the signal molecule itself into the cell [goid 4871] [pmid 8178155] [evidence TAS]; Mediates the transfer of a signal from the outside to the inside of a cell by means other than the introduction of the signal molecule itself into the cell [goid 4871] [pmi…	MGC9721; IL-15
ILMN_2144753	MYF5	17.8056	0.0337662	1	0.622078	4.23309	1	4.23309	1	0.236234	-2.08171	NM_005593.1	MYF5	12	Homo sapiens myogenic factor 5 (MYF5), mRNA.		MYF5	870707	Homo sapiens	RefSeq	ILMN_162062	NM_005593.1	NM_005593.1		4617	5031928	NM_005593.1	NP_005584.1	870707	S	1056	TTTCTGATAGGGGGCCATTGATTGAGGGTAGCTTGTTCGAATGCTTAACT	+	79637207-79637256	12q21.31a	A membrane-bounded organelle of eukaryotic cells in which chromosomes are housed and replicated. In most cells, the nucleus contains all of the cell's chromosomes except the organellar chromosomes, and is the site of RNA synthesis and processing. In some species, or in specialized cell types, RNA metabolism or DNA replication may be absent [goid 5634] [evidence IEA]	The formation of mesodermal clusters that are arranged segmentally along the anterior posterior axis of an embryo [goid 1756] [evidence IEA]; Any process that modulates the frequency, rate or extent of attachment of a cell to the extracellular matrix [goid 1952] [evidence IEA]; Any process that modulates the frequency, rate or extent of transcription from an RNA polymerase II promoter [goid 6357]…	Interacting selectively with DNA (deoxyribonucleic acid) [goid 3677] [evidence IEA]; Functions to initiate or regulate RNA polymerase II transcription by binding an enhancer region of DNA [goid 3705] [pmid 2311584] [evidence TAS]; Plays a role in regulating transcription; may bind a promoter or enhancer DNA sequence or interact with a DNA-binding transcription factor [goid 30528] [evidence IEA]
ILMN_1653463	SULT1C3	17.7895	0.0337662	1	0.751948	4.23185	1	4.23185	1	0.236303	-2.08129	NM_001008743.1	SULT1C3	2	Homo sapiens sulfotransferase family, cytosolic, 1C, member 3 (SULT1C3), mRNA.		SULT1C3	5870470	Homo sapiens	RefSeq	ILMN_178110	NM_001008743.1	NM_001008743.1		442038	56847625	NM_001008743.1	NP_001008743.1	5870470	S	738	GACCAACTATACCACTTTGCCCACCAGCATTATGGACCACTCCATCTCCC	+	108247829-108247878	2q12.3c	All of the contents of a cell excluding the plasma membrane and nucleus, but including other subcellular structures [goid 5737] [evidence IEA]		Catalysis of the transfer of a sulfate group from 3'-phosphoadenosine 5'-phosphosulfate to the hydroxyl group of an acceptor, producing the sulfated derivative and 3'-phosphoadenosine 5'-phosphate [goid 8146] [evidence IEA]; Catalysis of the transfer of a group, e.g. a methyl group, glycosyl group, acyl group, phosphorus-containing, or other groups, from one compound (generally regarded as the do…
ILMN_2277201	ATR	17.7861	0.0337662	1	0.776623	4.23159	1	4.23159	1	0.236318	-2.0812	NM_001184.2	ATR	3	Homo sapiens ataxia telangiectasia and Rad3 related (ATR), mRNA.	SCKL1; MEC1; FRP1; SCKL	ATR	670358	Homo sapiens	RefSeq	ILMN_168437	NM_001184.2	NM_001184.2		545	20143978	NM_001184.2	NP_001175.1	670358	I	8132	CATAAATTTACGTTCTCAGCAACTGTTATTTCTCTCTGATCATTAATTAT	-	143650819-143650868	3q23d	A membrane-bounded organelle of eukaryotic cells in which chromosomes are housed and replicated. In most cells, the nucleus contains all of the cell's chromosomes except the organellar chromosomes, and is the site of RNA synthesis and processing. In some species, or in specialized cell types, RNA metabolism or DNA replication may be absent [goid 5634] [evidence IEA]; That part of the nuclear cont…	A signal transduction pathway, induced by DNA damage, that blocks cell cycle progression (in G1, G2 or metaphase) or slows the rate at which S phase proceeds [goid 77] [pmid 14657349] [evidence IDA]; The process of restoring DNA after damage. Genomes are subject to damage by chemical and physical agents in the environment (e.g. UV and ionizing radiations, chemical mutagens, fungal and bacterial t…	Interacting selectively with DNA (deoxyribonucleic acid) [goid 3677] [evidence IEA]; Catalysis of the reaction: ATP + a protein serine/threonine = ADP + protein serine/threonine phosphate [goid 4674] [evidence IEA]; Interacting selectively with any protein or protein complex (a complex of two or more proteins that may include other nonprotein molecules) [goid 5515] [pmid 14657349] [evidence IPI];…	SCKL1; MEC1; FRP1; SCKL
ILMN_2203753	VENTXP7	17.7462	0.0337662	1	0.479221	4.22852	1	4.22852	1	0.236489	-2.08015	NR_002311.1	VENTXP7	3	Homo sapiens VENT homeobox (Xenopus laevis) pseudogene 7 (VENTXP7), non-coding RNA.	VENTX1; HPX42	VENTXP7	4120064	Homo sapiens	RefSeq	ILMN_925	NR_002311.1	NR_002311.1		391518	63025197	NR_002311.1		4120064	S	507	CCTGCTTTCCACTCACCATCTTCTGGCCTTGCCAATGGCCTGCAGCTGCT	+	21422728-21422777	3p24.3b				HPX42; VENTX1
ILMN_1678305	LOC644452	17.7175	0.0337662	1	0.879221	4.22632	1	4.22632	1	0.236613	-2.0794	XM_927592.1	LOC644452	12	PREDICTED: Homo sapiens similar to dynein, axonemal, heavy polypeptide 11 (LOC644452), mRNA.		LOC644452	20026	Homo sapiens	RefSeq	ILMN_33999	XM_927592.1	XM_927592.1		644452	89035718	XM_927592.1	XP_932685.1	20026	S	1	ATGACTGCAGCTCCTGCAGGTTTCCCTCCCCAGGTCCCGTGGGAAGATGT	+	104429458-104429490:104431564-104431580
ILMN_1674349	HRASLS5	17.7058	0.0337662	1	0.697403	4.22541	1	4.22541	1	0.236663	-2.07909	NM_054108.1	HRASLS5	11	Homo sapiens HRAS-like suppressor family, member 5 (HRASLS5), mRNA.	HRLP5; RLP-1; RLP1	HRASLS5	1050286	Homo sapiens	RefSeq	ILMN_23527	NM_054108.2	NM_054108.2		117245	142349709	NM_054108.2	NP_473449.1	1050286	S	862	GCACTTTGTCAATGGCCTCAGATATGGCGTACCCCGGAGCCAGCAGGTAG	-	62987639-62987643:62990158-62990202	11q12.3b				HRLP5
ILMN_1794594	RASGRP2	17.6942	0.0337662	1	0.496104	4.22452	1	4.22452	1	0.236713	-2.07879	NM_005825.2	RASGRP2	11	Homo sapiens RAS guanyl releasing protein 2 (calcium and DAG-regulated) (RASGRP2), transcript variant 2, mRNA.	CDC25L; CALDAG-GEFI	RASGRP2	3710735	Homo sapiens	RefSeq	ILMN_19557	NM_153819.1	NM_153819.1		10235	24797102	NM_153819.1	NP_722541.1	3710735	A	2037	AGGAGGTACAGACGGTGGAGGATGGGGTGTTTGACATCCACTTGTAATAG	-	64494770-64494773:64494774-64494819	11q13.1b	The living contents of a cell; the matter contained within (but not including) the plasma membrane, usually taken to exclude large vacuoles and masses of secretory or ingested material. In eukaryotes it includes the nucleus and cytoplasm [goid 5622] [evidence IEA]; All of the contents of a cell excluding the plasma membrane and nucleus, but including other subcellular structures [goid 5737] [evid…	Any process that modulates the frequency, rate or extent of cell growth [goid 1558] [pmid 10918068] [evidence NAS]; A series of molecular signals within the cell that are mediated by a member of the Ras superfamily of proteins switching to a GTP-bound active state [goid 7265] [pmid 10918068] [evidence NAS]; Any process that modulates the frequency, rate or extent of small GTPase mediated signal t…	Stimulates the exchange of guanyl nucleotides by a GTPase. Under normal cellular physiological conditions, the concentration of GTP is higher than that of GDP, favoring the replacement of GDP by GTP in association with the GTPase [goid 5085] [pmid 9789079] [evidence TAS]; Interacting selectively with calcium ions (Ca2+) [goid 5509] [pmid 9789079] [evidence TAS]; Interacting selectively with calci…	CALDAG-GEFI; CDC25L
ILMN_1868503		17.6556	0.0337662	1	0.596104	4.22154	1	4.22154	1	0.23688	-2.07777	Hs.282470	HS.282470		AV651250 GLC Homo sapiens cDNA clone GLCCNH01 3, mRNA sequence		HS.282470	6770458	Homo sapiens	Unigene	ILMN_84599	Hs.282470		Hs.282470		9872264	AV651250		6770458	S	100	GCAAACACTACGGAGGGGAGAGGGCTACACAGAAAAAGCTCCAGGTATCT
ILMN_1856058		17.6487	0.0337662	1	0.993506	4.221	1	4.221	1	0.236911	-2.07758	Hs.538746	HS.538746	11	hd03d12.x1 Soares_NFL_T_GBC_S1 Homo sapiens cDNA clone IMAGE:2908439 3, mRNA sequence		HS.538746	4050730	Homo sapiens	Unigene	ILMN_104091	Hs.538746		Hs.538746		6836897	AW340271		4050730	S	218	CTAGGGCTAAGGCTGTCAGTGAGGATGGAGAGAAAGACCTGGCTCCAAGG	-	118809530-118809571:118809575-118809582
ILMN_1913639		17.571	0.0350649	1	0.544156	4.21498	1	4.21498	1	0.237249	-2.07552	Hs.290694	HS.290694		PREDICTED: Homo sapiens hypothetical protein LOC286149 (LOC286149), mRNA		HS.290694	7610156	Homo sapiens	Unigene	ILMN_84983	Hs.290694		Hs.290694		51467007	XM_379594		7610156	S	3019	GAAGGAGCTAAGTTATTAGTTGGCCTCACATTCCTCAGTTGGGCCCTGGG
ILMN_1860051		17.5542	0.0350649	1	0.605195	4.21368	1	4.21368	1	0.237322	-2.07508	Hs.537991	HS.537991	1	HUMGS0004661 Human adult (K.Okubo) Homo sapiens cDNA 3, mRNA sequence		HS.537991	6980133	Homo sapiens	Unigene	ILMN_103634	Hs.537991		Hs.537991		1621766	C20656		6980133	S	9	CACATGGCAAATGCCTCCTTTCACAATAGAGCATGGTGCTGTTTCCTCAC	+	89665952-89666001
ILMN_1742200	LOC440225	17.546	0.0350649	1	0.488312	4.21304	1	4.21304	1	0.237359	-2.07486	XM_942303.1	LOC440225	15	PREDICTED: Homo sapiens similar to Neurofibromin (Neurofibromatosis-related protein NF-1) (LOC440225), mRNA.		LOC440225	4280626	Homo sapiens	RefSeq	ILMN_176564	XR_017179.1	XR_017179.1		440225	113425057	XR_017179.1		4280626	S	1185	CGAAACTGTGTCAGTTGGTTGAAGTAACGATGGCAAGGAGAGATGACCTC	-	19401791-19401840	15q11.2a-q11.2b
ILMN_3275267	LOC100132815	17.5213	0.0350649	1	0.502597	4.21111	1	4.21111	1	0.237467	-2.0742	XM_001726067.1	LOC100132815		PREDICTED: Homo sapiens hypothetical protein LOC100132815 (LOC100132815), mRNA.		LOC100132815	7570438	Homo sapiens	RefSeq	ILMN_334700	XM_001726067.1	XM_001726067.1		100132815	169214228	XM_001726067.1	XP_001726119.1	7570438	M	914	GGCCTAGCATCTGAGTTATTTGTTGTTTCCTGGGTCCAGCTCACAGTGCC			19p12c
ILMN_1672103	LOC648569	17.5135	0.0350649	1	0.468831	4.2105	1	4.2105	1	0.237501	-2.07399	XM_937632.1	LOC648569		PREDICTED: Homo sapiens hypothetical protein LOC648569 (LOC648569), mRNA.		LOC648569	510390	Homo sapiens	RefSeq	ILMN_39388	XM_937632.1	XM_937632.1		648569	89060998	XM_937632.1	XP_942725.1	510390	S	74	ATGTGAAGCCAGTGGATCTCACCTTGTTGGACTCCATGGGGGTTGGGATC
ILMN_1707051	NFATC1	17.5076	0.0350649	1	0.644156	4.21004	1	4.21004	1	0.237527	-2.07384	NM_172390.1	NFATC1	18	Homo sapiens nuclear factor of activated T-cells, cytoplasmic, calcineurin-dependent 1 (NFATC1), transcript variant 1, mRNA.	NFATc; MGC138448; NFAT2; NF-ATC	NFATC1	940725	Homo sapiens	RefSeq	ILMN_23769	NM_172390.1	NM_172390.1		4772	27502392	NM_172390.1	NP_765978.1	940725	I	2815	CAGCCAAGGGGAAAACATGGCTCTTCTGCTCCAAAAAACTGAGGGGGTCC	+	75328840-75328889	18q23d	A membrane-bounded organelle of eukaryotic cells in which chromosomes are housed and replicated. In most cells, the nucleus contains all of the cell's chromosomes except the organellar chromosomes, and is the site of RNA synthesis and processing. In some species, or in specialized cell types, RNA metabolism or DNA replication may be absent [goid 5634] [evidence IEA]; All of the contents of a cell…	Any process that modulates the frequency, rate or extent of DNA-dependent transcription [goid 6355] [pmid 14749367] [evidence IDA]; The synthesis of RNA from a DNA template by RNA polymerase II (Pol II), originating at a Pol II-specific promoter. Includes transcription of messenger RNA (mRNA) and certain small nuclear RNAs (snRNAs) [goid 6366] [pmid 8702849] [evidence TAS]; A series of reactions …	The function of binding to a specific DNA sequence in order to modulate transcription. The transcription factor may or may not also interact selectively with a protein or macromolecular complex [goid 3700] [pmid 9506523] [evidence TAS]; The function of binding to a specific DNA sequence in order to modulate transcription. The transcription factor may or may not also interact selectively with a pr…	NFATc; MGC138448; NFAT2; NF-ATC
ILMN_2286400	CAPS	17.4921	0.0350649	1	0.454545	4.20884	1	4.20884	1	0.237595	-2.07342	NM_004058.2	CAPS	19	Homo sapiens calcyphosine (CAPS), transcript variant 1, mRNA.	MGC126562; CAPS1	CAPS	2650474	Homo sapiens	RefSeq	ILMN_21973	NM_004058.2	NM_004058.2		828	18104965	NM_004058.2	NP_004049.1	2650474	I	536	GACGAGGTGCTGCGCCGCTTCCTGGACAACTTCGACTCCTCTGAGAAGGA	+	5866101-5866150	19p13.3b	All of the contents of a cell excluding the plasma membrane and nucleus, but including other subcellular structures [goid 5737] [evidence IEA]	A series of reactions within the cell that occur as a result of a single trigger reaction or compound [goid 7242] [pmid 2540953] [evidence TAS]	Interacting selectively with calcium ions (Ca2+) [goid 5509] [pmid 2540953] [evidence TAS]	MGC126562; CAPS1
ILMN_3249074	SEC1	17.4862	0.0350649	1	0.553247	4.20838	1	4.20838	1	0.237621	-2.07326	NR_004401.2	SEC1	19	Homo sapiens secretory blood group 1 (SEC1), non-coding RNA.		SEC1	3850397	Homo sapiens	RefSeq	ILMN_372091	NR_004401.2	NR_004401.2		653677	208973223	NR_004401.2		3850397	S	2369	GAGGGCAGAAAAGACACTCCTCAGATCCTGGAAGCAGCAACCTGACCCCC	+	49185222-49185271	19q13.33a
ILMN_2331729	TRIM17	17.4819	0.0350649	1	0.732468	4.20804	1	4.20804	1	0.23764	-2.07315	NM_016102.2	TRIM17	1	Homo sapiens tripartite motif-containing 17 (TRIM17), transcript variant 1, mRNA.	RBCC; terf; RNF16	TRIM17	6350682	Homo sapiens	RefSeq	ILMN_24187	NM_016102.2	NM_016102.2		51127	68160929	NM_016102.2	NP_057186.1	6350682	A	1777	GATGCTTCCTAGAGGAAACTTTTGAAAGCCCCTGCGTTCTGAGTGGACCG	-	226662288-226662337	1q42.13c	The part of a cell or its extracellular environment in which a gene product is located. A gene product may be located in one or more parts of a cell and its location may be as specific as a particular macromolecular complex, that is, a stable, persistent association of macromolecules that function together [goid 5575] [evidence ND ]; The living contents of a cell; the matter contained within (but…	Any process specifically pertinent to the functioning of integrated living units: cells, tissues, organs, and organisms. A process is a collection of molecular events with a defined beginning and end [goid 8150] [evidence ND ]	Elemental activities, such as catalysis or binding, describing the actions of a gene product at the molecular level. A given gene product may exhibit one or more molecular functions [goid 3674] [evidence ND ]; Interacting selectively with any protein or protein complex (a complex of two or more proteins that may include other nonprotein molecules) [goid 5515] [evidence IEA]; Interacting selective…	RBCC; terf; RNF16
ILMN_2135456	FLJ32784	17.4651	0.0350649	1	0.623377	4.20673	1	4.20673	1	0.237714	-2.0727	NM_001039500.1	FLJ32784	1	Homo sapiens hypothetical protein FLJ32784 (FLJ32784), mRNA.	FLJ43845	FLJ32784	2810458	Homo sapiens	RefSeq	ILMN_45009	NM_001039500.1	NM_001039500.1		127731	87162450	NM_001039500.1	NP_001034589.1	2810458	S	3364	TTGCCATATTGCCCGGGCTGGTCTTGAACTCCTGGGCTCAAGCGATCTGC	+	20537941-20537990	1p36.12b				FLJ43845
ILMN_3287874	LOC100131409	17.4612	0.0350649	1	0.445454	4.20642	1	4.20642	1	0.237732	-2.07259	XM_001717958.1	LOC100131409	2	PREDICTED: Homo sapiens hypothetical LOC100131409 (LOC100131409), mRNA.		LOC100131409	5550670	Homo sapiens	RefSeq	ILMN_345528	XM_001717958.1	XM_001717958.1		100131409	169163065	XM_001717958.1	XP_001718010.1	5550670	M	358	TTCTCAGGCCTCACGTGTACCAGCTCTCTGCTCTCCTTTGCCTTGGGACG	+	145165141-145165147:145242135-145242177	2q22.3a
ILMN_3270315	LOC100129915	17.4593	0.0350649	1	0.672727	4.20627	1	4.20627	1	0.23774	-2.07254	XR_036960.1	LOC100129915		PREDICTED: Homo sapiens misc_RNA (LOC100129915), miscRNA.		LOC100129915	940196	Homo sapiens	RefSeq	ILMN_350017	XR_036960.1	XR_036960.1		100129915	169202858	XR_036960.1		940196	M	1444	GGAGGCAGCTCAAGCTGTTGACTTCAATGTGGGGGCACTCAGCTAAGGCC			11q11c
ILMN_3191746	BCAR4	17.4298	0.0350649	1	0.628571	4.20397	1	4.20397	1	0.23787	-2.07175	NR_024049.1	BCAR4	16	Homo sapiens breast cancer anti-estrogen resistance 4 (BCAR4), non-coding RNA.		BCAR4	3710689	Homo sapiens	RefSeq	ILMN_366019	NR_024049.1	NR_024049.1		400500	195539323	NR_024049.1		3710689	A	1082	CAGCCCTGTGTACGGTTACAGTCGACGAGAACTTGCAGAAAACCACGAGG	-	11913869-11913918
ILMN_1732408	OBSL1	17.3988	0.0350649	1	0.553247	4.20154	1	4.20154	1	0.238008	-2.07092	XM_051017.5	OBSL1	2	Homo sapiens obscurin-like 1 (OBSL1), mRNA.	MGC71026; KIAA0657	OBSL1	6620246	Homo sapiens	RefSeq	ILMN_309077	NM_015311.1	NM_015311.1		23363	144226846	NM_015311.1	NP_056126.1	6620246	A	5612	ATAAGTATGAGATGCGCAGCCACGGCCCCACCCACAGCCTGGTCATCCAT	-	220416329-220416378	2q35f	Specialised type of cell-cell junction in cardiac muscle, which mediates mechanical and electrochemical integration between the individual cardiomyocytes. Consist of three different kinds of substructures: adherens junctions, desmosomes and gap junctions [goid 14704] [pmid 17289344] [evidence TAS]; Platelike region of a muscle sarcomere to which the plus ends of actin filaments are attached [goid…	A process that is carried out at the cellular level which results in the formation, arrangement of constituent parts, or disassembly of cytoskeletal structures [goid 7010] [pmid 17289344] [evidence NAS]; The process whose specific outcome is the progression of the cardiac myofibril over time, from its formation to the mature structure. A cardiac myofibril is a myofibril specific to cardiac muscle…	The binding activity of a molecule that brings together a cytoskeletal molecule and one or more other molecules, permitting them to function in a coordinated way [goid 8093] [pmid 17289344] [evidence NAS]
ILMN_1670473	LOC643623	17.3952	0.0350649	1	0.593507	4.20126	1	4.20126	1	0.238024	-2.07082	XM_945077.1	LOC643623		PREDICTED: Homo sapiens hypothetical LOC643623, transcript variant 2 (LOC643623), mRNA.		LOC643623	7570162	Homo sapiens	RefSeq	ILMN_41131	XM_945080.2	XM_945080.2		643623	113418195	XM_945080.2	XP_950173.1	7570162	A	35	GTGCAACACCCTACTTCTCGGATACAGAGCCATCGCGGAATGTTCGCTGG			6q22.31e
ILMN_1667267	PCBP4	17.3808	0.0350649	1	0.792208	4.20013	1	4.20013	1	0.238088	-2.07043	NM_033008.1	PCBP4	3	Homo sapiens poly(rC) binding protein 4 (PCBP4), transcript variant 3, mRNA.	LIP4; MCG10	PCBP4	2850598	Homo sapiens	RefSeq	ILMN_4246	NM_033008.1	NM_033008.1		57060	14670368	NM_033008.1	NP_127501.1	2850598	I	1	ATAACCCCTCATTGTTCGCAGCTGATGTCACTCGCAGTTGTGAGCGGCCG	-	52001419-52001468	3p21.1e	The part of a cell or its extracellular environment in which a gene product is located. A gene product may be located in one or more parts of a cell and its location may be as specific as a particular macromolecular complex, that is, a stable, persistent association of macromolecules that function together [goid 5575] [evidence ND ]; All of the contents of a cell excluding the plasma membrane and…	A cascade of processes induced by the cell cycle regulator phosphoprotein p53, or an equivalent protein, in response to the detection of DNA damage and resulting in the stopping or reduction in rate of the cell cycle [goid 6977] [pmid 10891498] [evidence IDA]; The process by which the cell cycle is halted during one of the normal phases (G1, S, G2, M) [goid 7050] [pmid 10891498] [evidence IDA]; A…	Interacting selectively with an RNA molecule or a portion thereof [goid 3723] [pmid 10891498] [evidence IDA]; Interacting selectively with an RNA molecule or a portion thereof [goid 3723] [evidence IEA]; Interacting selectively with DNA (deoxyribonucleic acid) [goid 3677] [evidence IEA]; Interacting selectively with an RNA molecule or a portion thereof [goid 3723] [pmid 10936052] [evidence NAS]	LIP4; MCG10
ILMN_1721392	PTPRQ	17.3646	0.0350649	1	0.520779	4.19885	1	4.19885	1	0.23816	-2.07	XM_926134.1	PTPRQ	12	PREDICTED: Homo sapiens protein tyrosine phosphatase, receptor type, Q (PTPRQ), mRNA.		PTPRQ	5720270	Homo sapiens	RefSeq	ILMN_162744	XM_001134446.1	XM_001134446.1		374462	113423423	XM_001134446.1	XP_001134446.1	5720270	A	8534	GGCCAGAGCATGGGGTTCCTGAGAACAGCGCCCCTCTAATTCACTTTGTG	+	79588297-79588346	12q21.31a	Double layer of lipid molecules that encloses all cells, and, in eukaryotes, many organelles; may be a single or double lipid bilayer; also includes associated proteins [goid 16020] [evidence IEA]; Penetrating at least one phospholipid bilayer of a membrane. May also refer to the state of being buried in the bilayer with no exposure outside the bilayer. When used to describe a protein, indicates …	The process of removing one or more phosphoric residues from a protein [goid 6470] [evidence IEA]	Catalysis of the reaction: protein tyrosine phosphate + H2O = protein tyrosine + phosphate [goid 4725] [evidence IEA]; Combining with an extracellular or intracellular messenger to initiate a change in cell activity [goid 4872] [evidence IEA]; Catalysis of the hydrolysis of various bonds, e.g. C-O, C-N, C-C, phosphoric anhydride bonds, etc. Hydrolase is the systematic name for any enzyme of EC cl…
ILMN_1713219	RGS12	17.3623	0.0350649	1	0.709091	4.19867	1	4.19867	1	0.238171	-2.06993	NM_198587.1	RGS12	4	Homo sapiens regulator of G-protein signalling 12 (RGS12), transcript variant 7, mRNA.	DKFZp761K1817; DKFZp761K1617	RGS12	870184	Homo sapiens	RefSeq	ILMN_3275	NM_198587.1	NM_198587.1		6002	38327608	NM_198587.1	NP_940989.1	870184	I	94	GCACGACTTTGCTGAAAACCTGCCTTCATCTTTACTAATCATCATACTAG	+	3314037-3314086	4p16.2c	A highly compacted molecule of DNA and associated proteins resulting in a cytologically distinct structure that remains in the nucleus [goid 794] [pmid 10869340] [evidence TAS]; A membrane-bounded organelle of eukaryotic cells in which chromosomes are housed and replicated. In most cells, the nucleus contains all of the cell's chromosomes except the organellar chromosomes, and is the site of RNA …	Any process that modulates the frequency, rate or extent of G-protein coupled receptor protein signaling pathway activity [goid 8277] [pmid 9651375] [evidence TAS]; Any process that stops, prevents or reduces the frequency, rate or extent of signal transduction [goid 9968] [evidence IEA]; The cascade of processes by which a signal interacts with a receptor, causing a change in the level or activi…	[goid 5057] [evidence IEA]; Increases the activity of a GTPase, an enzyme that catalyzes the hydrolysis of GTP [goid 5096] [pmid 9651375] [evidence TAS]; Interacting selectively with any protein or protein complex (a complex of two or more proteins that may include other nonprotein molecules) [goid 5515] [evidence IEA]; [goid 5057] [evidence IEA]	DKFZp761K1817; DKFZp761K1617
ILMN_2174875	CCDC13	17.3451	0.0350649	1	0.609091	4.19732	1	4.19732	1	0.238247	-2.06947	NM_144719.2	CCDC13	3	Homo sapiens coiled-coil domain containing 13 (CCDC13), mRNA.	FLJ25467	CCDC13	6450528	Homo sapiens	RefSeq	ILMN_162486	NM_144719.2	NM_144719.2		152206	40255075	NM_144719.2	NP_653320.2	6450528	S	2691	GCTCCATCTGTAGCCGTCCACACCCTACACAGACTTGGGGCACTATGCTC	-	42724969-42725018	3p22.1a				FLJ25467
ILMN_1675210	ADAM22	17.3373	0.0350649	1	0.607792	4.19671	1	4.19671	1	0.238282	-2.06926	NM_004194.2	ADAM22	7	Homo sapiens ADAM metallopeptidase domain 22 (ADAM22), transcript variant 1, mRNA.	MDC2; MGC149832	ADAM22	1470039	Homo sapiens	RefSeq	ILMN_15977	NM_021723.2	NM_021723.2		53616	21536387	NM_021723.2	NP_068369.1	1470039	A	2551	CTGTGAAAATGGGCGACCTCGAAGTAACTCTTGGCAAGGTAACCTGGGAG	+	87630425-87630431:87633083-87633125	7q21.12b	Double layer of lipid molecules that encloses all cells, and, in eukaryotes, many organelles; may be a single or double lipid bilayer; also includes associated proteins [goid 16020] [evidence IEA]; Penetrating at least one phospholipid bilayer of a membrane. May also refer to the state of being buried in the bilayer with no exposure outside the bilayer. When used to describe a protein, indicates …	The hydrolysis of a peptide bond or bonds within a protein [goid 6508] [evidence IEA]; Any process that stops, prevents or reduces the frequency, rate or extent of cell adhesion [goid 7162] [pmid 9693107] [evidence NAS]; The process whose specific outcome is the progression of the central nervous system over time, from its formation to the mature structure. The central nervous system is the core …	Catalysis of the hydrolysis of internal, alpha-peptide bonds in a polypeptide chain by a mechanism in which water acts as a nucleophile, one or two metal ions hold the water molecule in place, and charged amino acid side chains are ligands for the metal ions [goid 4222] [evidence IEA]; Interacting selectively with an integrin [goid 5178] [pmid 9693107] [evidence NAS]; Interacting selectively with…	MGC149832; MDC2
ILMN_1703967	LOC653136	17.33	0.0350649	1	0.548052	4.19614	1	4.19614	1	0.238314	-2.06906	XM_931026.1	LOC653136		PREDICTED: Homo sapiens similar to IFP38 (LOC653136), mRNA.		LOC653136	1400521	Homo sapiens	RefSeq	ILMN_39035	XM_931026.1	XM_931026.1		653136	88953307	XM_931026.1	XP_936119.1	1400521	S	104	CTCCACACCTGCCTGCTGCCTCCCACAGAGCCCGCAAGGCAGGAACGTGA
ILMN_1849418		17.2913	0.0350649	1	0.512987	4.19309	1	4.19309	1	0.238488	-2.06801	Hs.259350	HS.259350	20	hi66h02.x1 Soares_NFL_T_GBC_S1 Homo sapiens cDNA clone IMAGE:2977299 3, mRNA sequence		HS.259350	6940706	Homo sapiens	Unigene	ILMN_83743	Hs.259350		Hs.259350		7454276	AW661821		6940706	S	147	CCTACTCAAGCCACCTCCCGTTTAGCTGATTCGGCATCTTCGAGGTCCCA	-	51667807-51667856
ILMN_1709659	TMEM151A	17.2709	0.0350649	1	0.627273	4.19148	1	4.19148	1	0.238579	-2.06746	NM_153266.2	TMEM151A	11	Homo sapiens transmembrane protein 151A (TMEM151A), mRNA.	MGC33486; TMEM151	TMEM151A	4810075	Homo sapiens	RefSeq	ILMN_27978	NM_153266.2	NM_153266.2		256472	34222205	NM_153266.2	NP_694998.1	4810075	A	2355	CACAGCCTCTTGGATGATGTCCTTGCTCCACCACGCAGGCCCTTGCTTCT	+	65820504-65820553	11q13.1e	Double layer of lipid molecules that encloses all cells, and, in eukaryotes, many organelles; may be a single or double lipid bilayer; also includes associated proteins [goid 16020] [evidence IEA]; Penetrating at least one phospholipid bilayer of a membrane. May also refer to the state of being buried in the bilayer with no exposure outside the bilayer. When used to describe a protein, indicates …			MGC33486; TMEM151
ILMN_1696670	LOC92497	17.2478	0.0350649	1	0.590909	4.18965	1	4.18965	1	0.238683	-2.06683	XM_931850.1	LOC92497	12	PREDICTED: Homo sapiens hypothetical protein LOC92497 (LOC92497), mRNA.		LOC92497	4540017	Homo sapiens	RefSeq	ILMN_38735	XM_931850.1	XM_931850.1		92497	89035705	XM_931850.1	XP_936943.1	4540017	A	2679	CAGGGCCAGCTAGTCAAGGTGCACAACTCTTTTTGTGCGTGGTGTGGCCC	-	99082979-99083028
ILMN_1722279	DMD	17.1666	0.0363636	1	0.766234	4.18321	1	4.18321	1	0.239051	-2.06461	NM_004012.1	DMD	X	Homo sapiens dystrophin (DMD), transcript variant Dp260-2, mRNA.	DXS272; DXS269; DXS268; DXS270; DXS239; DXS142; DXS206; DXS230; CMD3B; DXS164; BMD	DMD	870519	Homo sapiens	RefSeq	ILMN_8334	NM_004012.2	NM_004012.2		1756	150036269	NM_004012.2	NP_004003.1	870519	I	181	TCTATCAACAGAGCTGAATGAGTGCCAGGAAGCTGCGAAATCTGTCTTAC	-	32340062-32340095:32340096-32340111	Xp21.2a-p21.1d	A membrane-bounded organelle of eukaryotic cells in which chromosomes are housed and replicated. In most cells, the nucleus contains all of the cell's chromosomes except the organellar chromosomes, and is the site of RNA synthesis and processing. In some species, or in specialized cell types, RNA metabolism or DNA replication may be absent [goid 5634] [pmid 18029348] [evidence IDA]; All of the co…	Process by which cytoskeletal filaments are directly or indirectly linked to the plasma membrane [goid 7016] [pmid 2261642] [evidence ISS]; The developmental sequence of events leading to the formation of adult muscle that occurs in the anima. In vertebrate skeletal muscle the main events are: the fusion of myoblasts to form myotubes that increase in size by further fusion to them of myoblasts, t…	Interacting selectively with calcium ions (Ca2+) [goid 5509] [evidence IEA]; Interacting selectively with any protein or protein complex (a complex of two or more proteins that may include other nonprotein molecules) [goid 5515] [evidence IEA]; Interacting selectively with zinc (Zn) ions [goid 8270] [evidence IEA]; Interacting selectively with any protein or protein complex (a complex of two or m…	DXS272; DXS269; DXS268; DXS270; DXS239; DXS142; DXS206; DXS230; CMD3B; DXS164; BMD
ILMN_3242818	RNU105C	17.1322	0.0363636	1	0.568831	4.18048	1	4.18048	1	0.239207	-2.06367	NR_004385.1	RNU105C	8	Homo sapiens RNA, U105C small nucleolar (RNU105C), small nucleolar RNA.	E1-6; E1-5	RNU105C	2480300	Homo sapiens	RefSeq	ILMN_351994	NR_004385.1	NR_004385.1		26766	161087005	NR_004385.1		2480300	S	34	CAGGCTCTGTGGAAGTGGTGTTGGGGAGCATAGACGTTTGGTCCATGACG	+	55243279-55243328					E1-6; E1-5
ILMN_1813381	LOC647344	17.13	0.0363636	1	0.92987	4.18031	1	4.18031	1	0.239217	-2.06361	XM_936416.1	LOC647344		PREDICTED: Homo sapiens hypothetical protein LOC647344 (LOC647344), mRNA.		LOC647344	2810452	Homo sapiens	RefSeq	ILMN_41041	XM_936416.1	XM_936416.1		647344	89065434	XM_936416.1	XP_941509.1	2810452	S	71	GAGCTCAGGCTGACTGGAGTCCAGGCTTAAGGCCATTCCAAAGTATCCAG
ILMN_1830259		17.0486	0.0363636	1	0.716883	4.17382	1	4.17382	1	0.239589	-2.06137	Hs.561430	HS.561430	5	tx53f04.x1 NCI_CGAP_Lu24 Homo sapiens cDNA clone IMAGE:2273311 3, mRNA sequence		HS.561430	4830133	Homo sapiens	Unigene	ILMN_114866	Hs.561430		Hs.561430		4682151	AI630821		4830133	S	295	CACCGTGAGGGCAACCACATTCTCCTGGCATGCTTGAACCCACCACTCAG	+	16503765-16503814
ILMN_1799942	OR4F15	17.0417	0.0363636	1	0.546753	4.17326	1	4.17326	1	0.239621	-2.06118	NM_001001674.1	OR4F15	15	Homo sapiens olfactory receptor, family 4, subfamily F, member 15 (OR4F15), mRNA.		OR4F15	6250148	Homo sapiens	RefSeq	ILMN_24678	NM_001001674.1	NM_001001674.1		390649	53828671	NM_001001674.1	NP_001001674.1	6250148	S	699	AGCCAAGGCCCTCTCTACCCTGTCAGCTCATGTCACTGTGGTCATCTTGT	+	100176611-100176660	15q26.3d	The membrane surrounding a cell that separates the cell from its external environment. It consists of a phospholipid bilayer and associated proteins [goid 5886] [evidence IEA]; Penetrating at least one phospholipid bilayer of a membrane. May also refer to the state of being buried in the bilayer with no exposure outside the bilayer. When used to describe a protein, indicates that all or part of t…	The cascade of processes by which a signal interacts with a receptor, causing a change in the level or activity of a second messenger or other downstream target, and ultimately effecting a change in the functioning of the cell [goid 7165] [evidence IEA]; The series of molecular signals generated as a consequence of a G-protein coupled receptor binding to its physiological ligand [goid 7186] [evid…	Combining with an extracellular or intracellular messenger to initiate a change in cell activity [goid 4872] [evidence IEA]; Combining with airborne compounds to initiate a change in cell activity. These receptors are used for the sense of smell [goid 4984] [evidence IEA]
ILMN_1805201	LOC652671	17.0076	0.0363636	1	0.793507	4.17053	1	4.17053	1	0.239778	-2.06023	XM_942248.1	LOC652671		PREDICTED: Homo sapiens similar to promyelocytic leukemia protein isoform 9 (LOC652671), mRNA.		LOC652671	6840592	Homo sapiens	RefSeq	ILMN_41350	XM_942248.2	XM_942248.2		652671	113431349	XM_942248.2	XP_947341.1	6840592	S	1	ATGCAGGATGTCTCCAATACAACGACAGCCCAGAAGAGGAAGTGCAGCCA
ILMN_3192001	CCL14	17.0034	0.0363636	1	0.441559	4.1702	1	4.1702	1	0.239797	-2.06012	NM_032962.2	CCL14		Homo sapiens chemokine (C-C motif) ligand 14 (CCL14), transcript variant 2, mRNA.	SCYL2; NCC-2; MCIF; HCC-3; CC-3; SCYA14; CC-1; SY14; NCC2; HCC-1; CKb1	CCL14	1190390	Homo sapiens	RefSeq	ILMN_24016	NM_032962.2	NM_032962.2		6358	34335175	NM_032962.2	NP_116738.1	1190390	A	1105	AGCGGATTATGGATTACTATGAGACCAACAGCCAGTGCTCCAAGCCCGGA			17q12b	The space external to the outermost structure of a cell. For cells without external protective or external encapsulating structures this refers to space outside of the plasma membrane. This term covers the host cell environment outside an intracellular parasite [goid 5576] [evidence IEA]; That part of a multicellular organism outside the cells proper, usually taken to be outside the plasma membra…	The regulation of the levels, transport, and metabolism of calcium ions within a cell or between a cell and its external environment [goid 6874] [pmid 8551235] [evidence TAS]; Any immune system process that functions in the calibrated response of an organism to a potential internal or invasive threat [goid 6955] [evidence IEA]; Any process that activates or increases the rate or extent of cell pr…	Mediates the transfer of a signal from the outside to the inside of a cell by means other than the introduction of the signal molecule itself into the cell [goid 4871] [pmid 8551235] [evidence TAS]; Interacting selectively with any protein or protein complex (a complex of two or more proteins that may include other nonprotein molecules) [goid 5515] [pmid 17353931] [evidence IPI]; The function of …	NCC-2; CC-1; SY14; SCYL2; MCIF; HCC-3; CC-3; SCYA14; NCC2; HCC-1; CKb1
ILMN_3223953	LOC729519	16.9962	0.0363636	1	0.546753	4.16962	1	4.16962	1	0.23983	-2.05992	XM_001133830.1	LOC729519	16	PREDICTED: Homo sapiens hypothetical LOC729519 (LOC729519), mRNA.		LOC729519	1050138	Homo sapiens	RefSeq	ILMN_162466	XM_001133830.1	XM_001133830.1		729519	113426179	XM_001133830.1	XP_001133830.1	1050138	A	1197	TGATGGGGAGGGTTGTGGGGGGATGGTGGGAGCTGACAGTGCCAGGAGAT	-	86684754-86684803	16q24.2b
ILMN_1749162	DIO2	16.9822	0.0363636	1	0.8	4.1685	1	4.1685	1	0.239894	-2.05953	NM_013989.2	DIO2	14	Homo sapiens deiodinase, iodothyronine, type II (DIO2), transcript variant 1, mRNA.	D2; 5DII; SelY; TXDI2	DIO2	3800717	Homo sapiens	RefSeq	ILMN_165420	NM_013989.3	NM_013989.3		1734	148277091	NM_013989.3	NP_054644.1	3800717	I	449	GGCAGCAGCTCCGAATTGAATGAATTGATGGGCACACTCCAACTGCTGGG	-	80678027-80678076	14q31.1b	Double layer of lipid molecules that encloses all cells, and, in eukaryotes, many organelles; may be a single or double lipid bilayer; also includes associated proteins [goid 16020] [pmid 9837913] [evidence IC ]; Penetrating at least one phospholipid bilayer of a membrane. May also refer to the state of being buried in the bilayer with no exposure outside the bilayer. When used to describe a prot…	The incorporation of selenocysteine into a peptide; uses a special tRNA that recognizes the UGA codon as selenocysteine, rather than as a termination codon. Selenocysteine is synthesized from serine before its incorporation, it is not a posttranslational modification of peptidyl-cysteine [goid 1514] [pmid 9837913] [evidence NAS]; The formation of either of the compounds secreted by the thyroid gl…	Catalysis of the reaction: 3,5,3'-L-triiodo-L-thyronine + iodide + acceptor + H+ = L-thyroxine + donor-H2 [goid 4800] [pmid 9837913] [evidence TAS]; Interacting selectively with selenium (Se) [goid 8430] [pmid 9837913] [evidence IC ]	D2; SelY; TXDI2
ILMN_1677165	SF3B1	16.9453	0.0363636	1	0.614286	4.16554	1	4.16554	1	0.240065	-2.0585	NM_001005526.1	SF3B1	2	Homo sapiens splicing factor 3b, subunit 1, 155kDa (SF3B1), transcript variant 2, mRNA.	PRP10; SF3b155; SAP155; PRPF10	SF3B1	2450603	Homo sapiens	RefSeq	ILMN_13059	NM_001005526.1	NM_001005526.1		23451	54112118	NM_001005526.1	NP_001005526.1	2450603	I	475	GCTGCTTGAAGTCAGAACTGCTGATGGAGACAAAGGCACGAAAGTGTACG	-	198283614-198283655:198283656-198283663	2q33.1a	A membrane-bounded organelle of eukaryotic cells in which chromosomes are housed and replicated. In most cells, the nucleus contains all of the cell's chromosomes except the organellar chromosomes, and is the site of RNA synthesis and processing. In some species, or in specialized cell types, RNA metabolism or DNA replication may be absent [goid 5634] [evidence IEA]; A ribonucleoprotein complex, …	The joining together of exons from one or more primary transcripts of nuclear messenger RNA (mRNA) and the excision of intron sequences, via a spliceosomal mechanism, so that mRNA consisting only of the joined exons is produced [goid 398] [pmid 9585501] [evidence NAS]; The joining together of exons from one or more primary transcripts of nuclear messenger RNA (mRNA) and the excision of intron seq…	Interacting selectively with chromatin, the network of fibers of DNA and protein that make up the chromosomes of the eukaryotic nucleus during interphase [goid 3682] [evidence IEA]; Interacting selectively with any protein or protein complex (a complex of two or more proteins that may include other nonprotein molecules) [goid 5515] [pmid 17353931] [evidence IPI]; An activity which assists splicin…	PRP10; SF3b155; SAP155; PRPF10
ILMN_1697914	DGKB	16.936	0.0363636	1	0.664935	4.16479	1	4.16479	1	0.240108	-2.05824	NM_145695.1	DGKB	7	Homo sapiens diacylglycerol kinase, beta 90kDa (DGKB), transcript variant 2, mRNA.	KIAA0718; DGK-BETA; DAGK2; DGK	DGKB	870086	Homo sapiens	RefSeq	ILMN_7747	NM_145695.1	NM_145695.1		1607	22027633	NM_145695.1	NP_663733.1	870086	I	2704	CTCAGCTTTTCTATGCCTCCATTTGGGGATTTGAGGGCTTTCTTCTCCAT	-	14182542-14182591	7p21.2a	All of the contents of a cell excluding the plasma membrane and nucleus, but including other subcellular structures [goid 5737] [evidence IEA]	The initiation of the activity of the inactive enzyme protein kinase C as the result of a series of molecular signals generated as a consequence of a G-protein coupled receptor binding to its physiological ligand [goid 7205] [evidence IEA]; A series of reactions within the cell that occur as a result of a single trigger reaction or compound [goid 7242] [evidence IEA]; The initiation of the activi…	Catalysis of the reaction: NTP + 1,2-diacylglycerol = NDP + 1,2-diacylglycerol 3-phosphate [goid 4143] [evidence IEA]; Interacting selectively with calcium ions (Ca2+) [goid 5509] [evidence IEA]; Interacting selectively with any protein or protein complex (a complex of two or more proteins that may include other nonprotein molecules) [goid 5515] [pmid 17353931] [evidence IPI]; Interacting selecti…	KIAA0718; DGK-BETA; DAGK2; DGK
ILMN_3178849	C14orf38	16.9174	0.0363636	1	0.57013	4.16329	1	4.16329	1	0.240195	-2.05772	XM_001723715.1	C14ORF38		PREDICTED: Homo sapiens chromosome 14 open reading frame 38 (C14orf38), mRNA.		C14ORF38	5900647	Homo sapiens	RefSeq	ILMN_337014	XM_001723715.1	XM_001723715.1		729665	169207318	XM_001723715.1	XP_001723767.1	5900647	A	2229	TGTCAGTACATGGCTACGAGGGAGTCTTGAAGGGCTGCGTTTGCTTGTGG			14q23.1b	A membrane-bounded organelle of eukaryotic cells in which chromosomes are housed and replicated. In most cells, the nucleus contains all of the cell's chromosomes except the organellar chromosomes, and is the site of RNA synthesis and processing. In some species, or in specialized cell types, RNA metabolism or DNA replication may be absent [goid 5634] [pmid 18029348] [evidence IDA]; All of the co…
ILMN_1776906	LOC651293	16.9087	0.0363636	1	0.57013	4.16259	1	4.16259	1	0.240235	-2.05748	XM_946211.1	LOC651293		PREDICTED: Homo sapiens similar to S-100 protein, alpha chain, transcript variant 2 (LOC651293), mRNA.		LOC651293	2480411	Homo sapiens	RefSeq	ILMN_46312	XM_946211.1	XM_946211.1		651293	88968954	XM_946211.1	XP_951304.1	2480411	I	2897	GAAGGAACAAAGCCTGATTCCTACTTCAGAACGTCCAAGTTAATTCCCCA
ILMN_1907054		25.9017	0.0103896	1.20608	0.41948	4.74963	1.14149	4.74963	1.14149	0.240331	-2.0569	Hs.543971	HS.543971	5	IL0-NN1175-190900-500-f04 NN1175 Homo sapiens cDNA, mRNA sequence		HS.543971	240056	Homo sapiens	Unigene	ILMN_107468	Hs.543971		Hs.543971		52650676	CV327462		240056	S	168	GGTCTGGATTTCAGTTCCTCTAGAAGCCATGGACATCTGCCCTCCACAAC	-	108695325-108695374
ILMN_3241204	LOC100134318	16.8755	0.0363636	1	0.664935	4.15991	1	4.15991	1	0.24039	-2.05655	XM_001713811.1	LOC100134318		PREDICTED: Homo sapiens hypothetical protein LOC100134318 (LOC100134318), mRNA.		LOC100134318	6330746	Homo sapiens	RefSeq	ILMN_341960	XM_001713811.1	XM_001713811.1		100134318	169217816	XM_001713811.1	XP_001713863.1	6330746	S	6	GATGATGAGAACCTTATATTGTCCTGAAGAGAGGTGATGACTTAAAAATC
ILMN_1655849	GSC	16.8404	0.0376623	1	0.497403	4.15708	1	4.15708	1	0.240554	-2.05557	NM_173849.2	GSC	14	Homo sapiens goosecoid homeobox (GSC), mRNA.		GSC	7050364	Homo sapiens	RefSeq	ILMN_5248	NM_173849.2	NM_173849.2		145258	29171761	NM_173849.2	NP_776248.1	7050364	S	1002	CGCTGCCTTGCGGGAGGGGGTCGAGAAAGAGGAACGAGGAGCTGTAAATA	-	95234697-95234746	14q32.13b	A membrane-bounded organelle of eukaryotic cells in which chromosomes are housed and replicated. In most cells, the nucleus contains all of the cell's chromosomes except the organellar chromosomes, and is the site of RNA synthesis and processing. In some species, or in specialized cell types, RNA metabolism or DNA replication may be absent [goid 5634] [evidence NAS]	Any process that modulates the frequency, rate or extent of DNA-dependent transcription [goid 6355] [evidence IEA]; The biological process whose specific outcome is the progression of a multicellular organism over time from an initial condition (e.g. a zygote or a young adult) to a later condition (e.g. a multicellular animal or an aged adult) [goid 7275] [evidence IEA]; A complex and coordinated…	The function of binding to a specific DNA sequence in order to modulate transcription. The transcription factor may or may not also interact selectively with a protein or macromolecular complex [goid 3700] [evidence IEA]; Interacting selectively with DNA of a specific nucleotide composition, e.g. GC-rich DNA binding, or with a specific sequence motif or type of DNA e.g. promotor binding or rDNA b…
ILMN_1784901	LOC390367	16.8385	0.0376623	1	0.538961	4.15693	1	4.15693	1	0.240562	-2.05552	XM_374352.3	LOC390367	12	PREDICTED: Homo sapiens hypothetical LOC390367 (LOC390367), mRNA.		LOC390367	4490156	Homo sapiens	RefSeq	ILMN_36801	XM_374352.3	XM_374352.3		390367	89035801	XM_374352.3	XP_374352.3	4490156	S	308	TCACCCTCACGGTCACCTACTACGCCAGACACACGTCACTGTCACGGTCA	-	129938085-129938134
ILMN_1749515	CELA3B	16.8182	0.038961	1	0.57013	4.15528	1	4.15528	1	0.240658	-2.05495	NM_007352.2	CELA3B	1	Homo sapiens chymotrypsin-like elastase family, member 3B (CELA3B), mRNA.		CELA3B	7510072	Homo sapiens	RefSeq	ILMN_19992	NM_007352.2	NM_007352.2		23436	58331212	NM_007352.2	NP_031378.1	7510072	S	34	GCCCAGTCAGCCCCCTTTGCTTACCTTCTGCCCTATATTAGAGCCCCAGG	+	22176038-22176087	1p36.12a
ILMN_1666276	LOC643451	16.8128	0.038961	1	0.723377	4.15484	1	4.15484	1	0.240683	-2.05479	XM_931554.1	LOC643451	9	PREDICTED: Homo sapiens hypothetical protein LOC643451 (LOC643451), mRNA.		LOC643451	2760561	Homo sapiens	RefSeq	ILMN_31270	XM_931554.1	XM_931554.1		643451	89029371	XM_931554.1	XP_936647.1	2760561	S	5	TTTTTTCTGCCACAGGTGCCTCACCTCGCCTTCCTCAAACCTCAACTGCC	+	45327817-45327831:45329466-45329500
ILMN_1684547	LOC646703	16.7823	0.038961	1	0.490909	4.15237	1	4.15237	1	0.240826	-2.05393	XM_933825.1	LOC646703	19	PREDICTED: Homo sapiens hypothetical protein LOC646703 (LOC646703), mRNA.		LOC646703	6020072	Homo sapiens	RefSeq	ILMN_31830	XM_933825.1	XM_933825.1		646703	89056961	XM_933825.1	XP_938918.1	6020072	S	121	TGCTGCATCTATGCACCGCCAGAACCCCCACACCTCCCATTCTTCAAATG	+	61489589-61489638
ILMN_1713995	SCNN1A	16.7582	0.038961	1	0.471429	4.15041	1	4.15041	1	0.24094	-2.05325	NM_001038.4	SCNN1A	12	Homo sapiens sodium channel, nonvoltage-gated 1 alpha (SCNN1A), mRNA.	SCNEA; FLJ21883; ENaCa; SCNN1; ENaCalpha	SCNN1A	7040487	Homo sapiens	RefSeq	ILMN_5697	NM_001038.4	NM_001038.4		6337	47834319	NM_001038.4	NP_001029.1	7040487	S	3032	GCGGTCAGGGACTGAATCTTGCCCGTTTATGTATGCTCCATGTCTAGCCC	-	6326327-6326376	12p13.31d	The membrane surrounding a cell that separates the cell from its external environment. It consists of a phospholipid bilayer and associated proteins [goid 5886] [evidence IEA]; Penetrating at least one phospholipid bilayer of a membrane. May also refer to the state of being buried in the bilayer with no exposure outside the bilayer. When used to describe a protein, indicates that all or part of t…	The directed movement of charged atoms or small charged molecules into, out of, within or between cells [goid 6811] [evidence IEA]; The directed movement of sodium ions (Na+) into, out of, within or between cells [goid 6814] [evidence IEA]; The directed movement of sodium ions (Na+) into, out of, within or between cells [goid 6814] [pmid 8589714] [evidence TAS]; The directed movement of sodium io…	Catalysis of facilitated diffusion of an ion (by an energy-independent process) by passage through a transmembrane aqueous pore or channel without evidence for a carrier-mediated mechanism [goid 5216] [evidence IEA]; Interacting selectively with any protein or protein complex (a complex of two or more proteins that may include other nonprotein molecules) [goid 5515] [pmid 11244092] [evidence IPI]…	SCNEA; FLJ21883; ENaCa; SCNN1; ENaCalpha
ILMN_1696831	LOC648553	16.7483	0.038961	1	0.444156	4.14961	1	4.14961	1	0.240987	-2.05298	XM_937608.1	LOC648553		PREDICTED: Homo sapiens hypothetical protein LOC648553 (LOC648553), mRNA.		LOC648553	5270494	Homo sapiens	RefSeq	ILMN_34228	XM_937608.1	XM_937608.1		648553	88951526	XM_937608.1	XP_942701.1	5270494	S	1	ATGGAGATTAAAAAGTTAACTGTAAAACAGCCCCAGGAAAGTCCTTCAGG
ILMN_2280960	DEPDC7	16.7218	0.038961	1	0.474026	4.14745	1	4.14745	1	0.241112	-2.05222	NM_001077242.1	DEPDC7	11	Homo sapiens DEP domain containing 7 (DEPDC7), transcript variant 1, mRNA.	dJ85M6.4	DEPDC7	3990358	Homo sapiens	RefSeq	ILMN_170788	NM_001077242.1	NM_001077242.1		91614	116256341	NM_001077242.1	NP_001070710.1	3990358	I	19	TTAACAGACGGGCGCTCAGGGAGCTAGGGAGCTGTGAAGCTGCTGGAGGA	+	32994004-32994053	11p13d	The part of a cell or its extracellular environment in which a gene product is located. A gene product may be located in one or more parts of a cell and its location may be as specific as a particular macromolecular complex, that is, a stable, persistent association of macromolecules that function together [goid 5575] [evidence ND ]	A series of reactions within the cell that occur as a result of a single trigger reaction or compound [goid 7242] [evidence IEA]; Any process specifically pertinent to the functioning of integrated living units: cells, tissues, organs, and organisms. A process is a collection of molecular events with a defined beginning and end [goid 8150] [evidence ND ]	Elemental activities, such as catalysis or binding, describing the actions of a gene product at the molecular level. A given gene product may exhibit one or more molecular functions [goid 3674] [evidence ND ]	dJ85M6.4
ILMN_1805180	CDAN1	16.6831	0.038961	1	0.635065	4.1443	1	4.1443	1	0.241295	-2.05113	NM_138477.2	CDAN1		PREDICTED: Homo sapiens congenital dyserythropoietic anemia, type I (CDAN1), mRNA.		CDAN1	510386	Homo sapiens	RefSeq	ILMN_168771	XM_001129302.1	XM_001129302.1		146059	113425594	XM_001129302.1	XP_001129302.1	510386	A	3151	TTTCTAGCCGAGCCCCACCTGCCAGAACCCCAGCTAAGAGCCTGTGAGTT			15q15.2a	Double layer of lipid molecules that encloses all cells, and, in eukaryotes, many organelles; may be a single or double lipid bilayer; also includes associated proteins [goid 16020] [evidence IEA]; Penetrating at least one phospholipid bilayer of a membrane. May also refer to the state of being buried in the bilayer with no exposure outside the bilayer. When used to describe a protein, indicates …		Interacting selectively with any protein or protein complex (a complex of two or more proteins that may include other nonprotein molecules) [goid 5515] [pmid 17353931] [evidence IPI]	CDA1; codanin; PRO1295; CDA-I; CDAI
ILMN_1805348	LOC376693	16.6703	0.038961	1	0.792208	4.14325	1	4.14325	1	0.241356	-2.05076	XR_001380.1	LOC376693		PREDICTED: Homo sapiens hypothetical LOC376693 (LOC376693), misc RNA.		LOC376693	6330598	Homo sapiens	RefSeq	ILMN_164907	XR_017819.1	XR_017819.1		376693	113412550	XR_017819.1		6330598	A	720	GAAGAGTGCAGTGAGGTGCCTCAGCATGAGAAAAGTAAGTGCGCCACGGC			1q32.1c
ILMN_2212878	ESM1	16.6639	0.0402597	1	0.536364	4.14273	1	4.14273	1	0.241387	-2.05058	NM_007036.3	ESM1	5	Homo sapiens endothelial cell-specific molecule 1 (ESM1), mRNA.	endocan	ESM1	3420605	Homo sapiens	RefSeq	ILMN_168618	NM_007036.3	NM_007036.3		11082	88758588	NM_007036.3	NP_008967.1	3420605	S	1239	CTGCTGATGTAGTTCCCGGGTTACCTGTATCTGAAGGACGGTTCTGGGGC	-	54310248-54310297	5q11.2d	The space external to the outermost structure of a cell. For cells without external protective or external encapsulating structures this refers to space outside of the plasma membrane. This term covers the host cell environment outside an intracellular parasite [goid 5576] [evidence NAS]; The space external to the outermost structure of a cell. For cells without external protective or external en…	Any process that modulates the frequency, rate or extent of cell growth [goid 1558] [evidence IEA]; Any process specifically pertinent to the functioning of integrated living units: cells, tissues, organs, and organisms. A process is a collection of molecular events with a defined beginning and end [goid 8150] [evidence ND ]; Any process that modulates the frequency, rate or extent of cell growth…	Interacting selectively with any protein or protein complex (a complex of two or more proteins that may include other nonprotein molecules) [goid 5515] [pmid 8702785] [evidence NAS]; Interacting selectively with an insulin-like growth factor, any member of a group of polypeptides that are structurally homologous to insulin and share many of its biological activities, but are immunologically disti…	endocan
ILMN_3220802	LOC728991	16.6617	0.0402597	1	0.571429	4.14255	1	4.14255	1	0.241397	-2.05052	XM_001714421.1	LOC728991		PREDICTED: Homo sapiens hypothetical LOC728991 (LOC728991), mRNA.		LOC728991	4070646	Homo sapiens	RefSeq	ILMN_334609	XM_001714421.1	XM_001714421.1		728991	169211551	XM_001714421.1	XP_001714473.1	4070646	A	67	TTTTTTGACACAGGGTCTTGCTATGTCACCTAGGCTGAAGTGCAGTGGTA			17q25.3e
ILMN_1699901	C21orf29	16.6537	0.0402597	1	0.472727	4.1419	1	4.1419	1	0.241435	-2.05029	NM_144991.2	C21ORF29	21	Homo sapiens chromosome 21 open reading frame 29 (C21orf29), mRNA.	MGC11251; TSPEAR	C21ORF29	4070403	Homo sapiens	RefSeq	ILMN_8653	NM_144991.2	NM_144991.2		54084	22001419	NM_144991.2	NP_659428.2	4070403	S	3634	CCTGCAGGAAGCTGCCTTTCCCTTTGCCCTAAGCAGACAGCTGCAGATGA	-	45918058-45918107	21q22.3d				MGC11251; TSPEAR
ILMN_3245084	LOC100134466	16.6398	0.0402597	1	0.78961	4.14076	1	4.14076	1	0.241502	-2.0499	XR_039786.1	LOC100134466	7	PREDICTED: Homo sapiens misc_RNA (LOC100134466), miscRNA.		LOC100134466	5310255	Homo sapiens	RefSeq	ILMN_346859	XR_039786.1	XR_039786.1		100134466	169170702	XR_039786.1		5310255	S	509	CTCCCTGCGATGGGGGTGCAAAGAGCCAGGGGAGGAAAGGGGGAGGTTCG	-	153087428-153087477
ILMN_1694943	CAST	16.6373	0.0402597	1	0.493507	4.14056	1	4.14056	1	0.241513	-2.04983	NM_173061.1	CAST	5	Homo sapiens calpastatin (CAST), transcript variant 3, mRNA.	MGC9402; BS-17	CAST	2940026	Homo sapiens	RefSeq	ILMN_11371	NM_173061.2	NM_173061.2		831	109637754	NM_173061.2	NP_775084.1	2940026	I	87	GATGGGCCAGTTTCTATCTTCGACTTTCTTGGAGGGCTCACCGGCCACAG	+	96079330-96079330:96079331-96079379	5q15d			Stops, prevents or reduces the activity of the enzyme calpain, which catalyzes of the preferential cleavage of Tyr-Xaa, Met-Xaa or Arg-Xaa with Leu or Val as the P2 residue [goid 30161] [evidence IEA]; Stops, prevents or reduces the activity of the enzyme calpain, which catalyzes of the preferential cleavage of Tyr-Xaa, Met-Xaa or Arg-Xaa with Leu or Val as the P2 residue [goid 30161] [evidence I…	MGC9402; BS-17
ILMN_1739284	SLC6A5	16.6205	0.0402597	1	0.532467	4.13918	1	4.13918	1	0.241594	-2.04935	NM_004211.1	SLC6A5	11	Homo sapiens solute carrier family 6 (neurotransmitter transporter, glycine), member 5 (SLC6A5), mRNA.	GLYT2; NET1	SLC6A5	1850162	Homo sapiens	RefSeq	ILMN_17057	NM_004211.1	NM_004211.1		9152	4759135	NM_004211.1	NP_004202.1	1850162	S	2679	AGTGGTGTGGGATGGTCCAGACTTGATCCTGTTTTTCCTCTCTGCCCCGG	+	20633002-20633041	11p15.1a	Penetrating at least one phospholipid bilayer of a plasma membrane. May also refer to the state of being buried in the bilayer with no exposure outside the bilayer [goid 5887] [evidence IEA]; Double layer of lipid molecules that encloses all cells, and, in eukaryotes, many organelles; may be a single or double lipid bilayer; also includes associated proteins [goid 16020] [evidence IEA]	The directed movement of a neurotransmitter into, out of, within or between cells. Neurotransmitters are any chemical substance that is capable of transmitting (or inhibiting the transmission of) a nerve impulse from a neuron to another cell [goid 6836] [evidence IEA]; The process of communication from a neuron to a target (neuron, muscle, or secretory cell) across a synapse [goid 7268] [pmid 984…	Catalysis of the transfer of a solute or solutes from one side of a membrane to the other according to the reaction: neurotransmitter(out) + Na+(out) = neurotransmitter(in) + Na+(in) [goid 5328] [evidence IEA]; Enables the active transport of a solute across a membrane by a mechanism whereby two or more species are transported together in the same direction in a tightly coupled process not direct…	GLYT2; NET1
ILMN_1812893	FOXK1	16.6026	0.0402597	1	0.531169	4.13772	1	4.13772	1	0.241679	-2.04884	XM_942582.1	FOXK1	7	Homo sapiens forkhead box K1 (FOXK1), mRNA.	FLJ14977; FOXK1L	FOXK1	6380168	Homo sapiens	RefSeq	ILMN_183459	NM_001037165.1	NM_001037165.1		221937	82546823	NM_001037165.1	NP_001032242.1	6380168	I	2104	AGAGCCCGAGGTCAAAAGGTCCCGGGTGGAGGAGCCCAGTGGGGCTGTAA	+	4765580-4765629	7p22.1d	A membrane-bounded organelle of eukaryotic cells in which chromosomes are housed and replicated. In most cells, the nucleus contains all of the cell's chromosomes except the organellar chromosomes, and is the site of RNA synthesis and processing. In some species, or in specialized cell types, RNA metabolism or DNA replication may be absent [goid 5634] [evidence IEA]	The synthesis of either RNA on a template of DNA or DNA on a template of RNA [goid 6350] [evidence IEA]; Any process that modulates the frequency, rate or extent of transcription from an RNA polymerase II promoter [goid 6357] [evidence IEA]; The biological process whose specific outcome is the progression of a multicellular organism over time from an initial condition (e.g. a zygote or a young ad…	The function of binding to a specific DNA sequence in order to modulate transcription. The transcription factor may or may not also interact selectively with a protein or macromolecular complex [goid 3700] [evidence IEA]; Interacting selectively with any protein or protein complex (a complex of two or more proteins that may include other nonprotein molecules) [goid 5515] [evidence IEA]; Any trans…
ILMN_1665250	EFEMP1	21.3426	0.0194805	1.1194	0.427273	4.48172	1.08366	4.48172	1.08366	0.241795	-2.04814	NM_018894.1	EFEMP1	2	Homo sapiens EGF-containing fibulin-like extracellular matrix protein 1 (EFEMP1), transcript variant 2, mRNA.	FBNL; MLVT; FBLN3; DRAD; S1-5; MGC111353; DHRD	EFEMP1	1170711	Homo sapiens	RefSeq	ILMN_138978	NM_018894.1	NM_018894.1		2202	9665252	NM_018894.1	NP_061489.1	1170711	I	21	GGGTGTAAGGAACTGGAAAACCTGGACTCCTACCACATGCAGATAAAACC	-	56002639-56002688	2p16.1d	The space external to the outermost structure of a cell. For cells without external protective or external encapsulating structures this refers to space outside of the plasma membrane. This term covers the host cell environment outside an intracellular parasite [goid 5576] [evidence IEA]; A layer consisting mainly of proteins (especially collagen) and glycosaminoglycans (mostly as proteoglycans) …	The series of events required for an organism to receive a visual stimulus, convert it to a molecular signal, and recognize and characterize the signal. Visual stimuli are detected in the form of photons and are processed to form an image [goid 7601] [pmid 10369267] [evidence TAS]	Interacting selectively with calcium ions (Ca2+) [goid 5509] [evidence IEA]; Interacting selectively with calcium ions (Ca2+) [goid 5509] [evidence IEA]; Interacting selectively with any protein or protein complex (a complex of two or more proteins that may include other nonprotein molecules) [goid 5515] [pmid 12620389] [evidence IPI]	FBNL; MLVT; FBLN3; DRAD; S1-5; MGC111353; DHRD
ILMN_3243209	LOC100133463	16.5758	0.0402597	1	0.741558	4.13552	1	4.13552	1	0.241808	-2.04807	XM_001720896.1	LOC100133463		PREDICTED: Homo sapiens hypothetical LOC100133463 (LOC100133463), mRNA.		LOC100133463	5360647	Homo sapiens	RefSeq	ILMN_344477	XM_001720896.1	XM_001720896.1		100133463	169167872	XM_001720896.1	XP_001720948.1	5360647	S	1347	GAGAGCTCTATGCCATCCTGTTTACAGCGAGGCAAGATGTATGTCTGTGC
ILMN_1874273		28.0075	0.00519481	1.25779	0.415584	4.85836	1.17491	4.85836	1.17491	0.241833	-2.04792	Hs.539160	HS.539160		zh93f04.s1 Soares_fetal_liver_spleen_1NFLS_S1 Homo sapiens cDNA clone IMAGE:428863 3, mRNA sequence		HS.539160	1230221	Homo sapiens	Unigene	ILMN_104344	Hs.539160		Hs.539160		1448246	AA004709		1230221	S	195	GTATCACGAAGGGCTCTGTGCAGAGGTGACGTTTAAAGCTGAGAAGTAGG
ILMN_3308871	MIR513A2	16.5585	0.0402597	1	0.692208	4.13409	1	4.13409	1	0.241891	-2.04757	NR_030232.1	MIR513A2		Homo sapiens microRNA 513a-2 (MIR513A2), microRNA.		MIR513A2	4120128	Homo sapiens	RefSeq	ILMN_387931	NR_030232.1	NR_030232.1		574510	262205514	NR_030232.1		4120128	S	77	CACCTTTCTGAGAAGGGTAATGTACAGCATGCACTGCATATGTGGTGTCC			Xq27.3e
ILMN_1842319		16.5552	0.0402597	1	0.65974	4.13382	1	4.13382	1	0.241907	-2.04748	Hs.123349	HS.123349		oa85b01.s1 NCI_CGAP_GCB1 Homo sapiens cDNA clone IMAGE:1319017 3, mRNA sequence		HS.123349	70164	Homo sapiens	Unigene	ILMN_75931	Hs.123349		Hs.123349		2880682	AA811071		70164	S	163	TGATAGCATGTGGGGGCCTCAACGTACCTCTTTTGTACTGATCTAGTCAC
ILMN_2114422	NOD1	21.5616	0.0181818	1.12707	0.425974	4.4958	1.08887	4.4958	1.08887	0.242196	-2.04575	NM_006092.1	NOD1	7	Homo sapiens nucleotide-binding oligomerization domain containing 1 (NOD1), mRNA.	NLRC1; CARD4; CLR7.1	NOD1	7610390	Homo sapiens	RefSeq	ILMN_10741	NM_006092.1	NM_006092.1		10392	5174616	NM_006092.1	NP_006083.1	7610390	S	4187	AAGTCTCTTCCTGCCTCCCAAGCAGCTGAAGGGTGACTAAACGGGCGCCA	-	30430799-30430848	7p15.1b	The living contents of a cell; the matter contained within (but not including) the plasma membrane, usually taken to exclude large vacuoles and masses of secretory or ingested material. In eukaryotes it includes the nucleus and cytoplasm [goid 5622] [evidence IEA]; All of the contents of a cell excluding the plasma membrane and nucleus, but including other subcellular structures [goid 5737] [pmid…	The immediate defensive reaction (by vertebrate tissue) to infection or injury caused by chemical or physical agents. The process is characterized by local vasodilation, extravasation of plasma into intercellular spaces and accumulation of white blood cells and macrophages [goid 6954] [pmid 15967716] [evidence TAS]; A series of reactions within the cell that occur as a result of a single trigger …	Interacting selectively with a nucleotide, any compound consisting of a nucleoside that is esterified with (ortho)phosphate or an oligophosphate at any hydroxyl group on the ribose or deoxyribose moiety [goid 166] [evidence IEA]; Interacting selectively with any protein or protein complex (a complex of two or more proteins that may include other nonprotein molecules) [goid 5515] [pmid 15657077] […	NLRC1; CARD4; CLR7.1
ILMN_3297018	LOC729225	16.4903	0.0415584	1	0.52987	4.12848	1	4.12848	1	0.24222	-2.04561	XM_001718799.1	LOC729225		PREDICTED: Homo sapiens hypothetical LOC729225 (LOC729225), mRNA.		LOC729225	2370673	Homo sapiens	RefSeq	ILMN_333853	XM_001718799.1	XM_001718799.1		729225	169160756	XM_001718799.1	XP_001718851.1	2370673	M	860	GGAAAGGGAGGTGTTGCAATATGGGAGATGTACAGGTAGCTCCAACTATG			1p32.3d
ILMN_1667437	FAM70B	16.4754	0.0415584	1	0.67013	4.12725	1	4.12725	1	0.242292	-2.04518	XM_939435.1	FAM70B		PREDICTED: Homo sapiens family with sequence similarity 70, member B (FAM70B), mRNA.		FAM70B	1580551	Homo sapiens	RefSeq	ILMN_137620	XM_939435.1	XM_939435.1		348013	89037191	XM_939435.1	XP_944528.1	1580551	I	212	CCTCTGTTGGAATGGCTTGGATCAGCTGCGATGCCCTTCACATGCCCCAG			13q34d	Double layer of lipid molecules that encloses all cells, and, in eukaryotes, many organelles; may be a single or double lipid bilayer; also includes associated proteins [goid 16020] [evidence IEA]; Penetrating at least one phospholipid bilayer of a membrane. May also refer to the state of being buried in the bilayer with no exposure outside the bilayer. When used to describe a protein, indicates …
ILMN_1882041	LOC729025	16.4551	0.0415584	1	0.446753	4.12557	1	4.12557	1	0.242391	-2.04459	Hs.569155	LOC729025	12	PREDICTED: Homo sapiens similar to peptide/histidine transporter (LOC729025), mRNA.		LOC729025	1070040	Homo sapiens	RefSeq	ILMN_174916	XM_001129090.1	XM_001129090.1		729025	113423280	XM_001129090.1	XP_001129090.1	1070040	S	549	CTCCTGAAGGCCAAAAGCACCCAGTGGACAGACGATGGCTCTTACGCCTC	-	16302057-16302071:16316762-16316796	12p12.3d
ILMN_1792972	ZNF439	16.4488	0.0415584	1	0.514286	4.12505	1	4.12505	1	0.242421	-2.04441	NM_152262.1	ZNF439	19	Homo sapiens zinc finger protein 439 (ZNF439), mRNA.	DKFZp571K0837	ZNF439	6650672	Homo sapiens	RefSeq	ILMN_2860	NM_152262.2	NM_152262.2		90594	142377954	NM_152262.2	NP_689475.1	6650672	S	2316	CGTCAGATCAGCCTCAAGACTTCAAATGCATGGAAGCACTCACACTTGGC	+	11841072-11841121	19p13.2a	The living contents of a cell; the matter contained within (but not including) the plasma membrane, usually taken to exclude large vacuoles and masses of secretory or ingested material. In eukaryotes it includes the nucleus and cytoplasm [goid 5622] [evidence IEA]; A membrane-bounded organelle of eukaryotic cells in which chromosomes are housed and replicated. In most cells, the nucleus contains …	The synthesis of either RNA on a template of DNA or DNA on a template of RNA [goid 6350] [evidence IEA]; Any process that modulates the frequency, rate or extent of DNA-dependent transcription [goid 6355] [evidence IEA]	Interacting selectively with DNA (deoxyribonucleic acid) [goid 3677] [evidence IEA]; Interacting selectively with zinc (Zn) ions [goid 8270] [evidence IEA]; Interacting selectively with any metal ion [goid 46872] [evidence IEA]	DKFZp571K0837
ILMN_1735689	SNORD64	18.0991	0.0298701	1.04457	0.44026	4.25543	1.0318	4.25543	1.0318	0.242466	-2.04414	NR_001294.1	SNORD64	15	Homo sapiens small nucleolar RNA, C/D box 64 (SNORD64), small nucleolar RNA.	HBII-13	SNORD64	4070731	Homo sapiens	RefSeq	ILMN_4418	NR_001294.1	NR_001294.1		347686	30089682	NR_001294.1		4070731	S	1	GGATTTGTGATGAGCTGTGTTTACTGAGCATGATGAAGTAAAGCTCAACG	+	22781340-22781389	15q11.2e				HBII-13
ILMN_1879482		16.405	0.0415584	1	0.468831	4.12143	1	4.12143	1	0.242634	-2.04314	Hs.560732	HS.560732	13	yh11b03.s1 Soares infant brain 1NIB Homo sapiens cDNA clone IMAGE:42880 3, mRNA sequence		HS.560732	1500291	Homo sapiens	Unigene	ILMN_114426	Hs.560732		Hs.560732		830392	R59697		1500291	S	162	CTCCTACTCCTTCTCCTTTGCTGAAGTAAGGGCACCCTAAACAACGTGCG	-	25877168-25877217
ILMN_1813982	FARP1	16.3979	0.0415584	1	0.528571	4.12084	1	4.12084	1	0.242669	-2.04294	NM_001001715.1	FARP1	13	Homo sapiens FERM, RhoGEF (ARHGEF) and pleckstrin domain protein 1 (chondrocyte-derived) (FARP1), transcript variant 2, mRNA.	CDEP; PLEKHC2; MGC87400	FARP1	5220689	Homo sapiens	RefSeq	ILMN_28838	NM_001001715.1	NM_001001715.1		10160	48928037	NM_001001715.1	NP_001001715.1	5220689	I	660	CACAAACTGGGCTGGAAGTAGAAGCTTAGCGGTCACAGTCACTGAAGAGC	+	97694898-97694947	13q32.2b	The living contents of a cell; the matter contained within (but not including) the plasma membrane, usually taken to exclude large vacuoles and masses of secretory or ingested material. In eukaryotes it includes the nucleus and cytoplasm [goid 5622] [evidence IEA]; The living contents of a cell; the matter contained within (but not including) the plasma membrane, usually taken to exclude large va…	Any process that modulates the frequency, rate or extent of Rho protein signal transduction [goid 35023] [evidence IEA]; Any process that modulates the frequency, rate or extent of Rho protein signal transduction [goid 35023] [evidence IEA]	Stimulates the exchange of guanyl nucleotides by a GTPase of the Rho family. Under normal cellular physiological conditions, the concentration of GTP is higher than that of GDP, favoring the replacement of GDP by GTP in association with the GTPase [goid 5089] [evidence IEA]; Stimulates the exchange of guanyl nucleotides by a GTPase of the Rho family. Under normal cellular physiological conditions…	CDEP; PLEKHC2; MGC87400
ILMN_3206558	LOC646048	16.3679	0.0415584	1	0.622078	4.11835	1	4.11835	1	0.242816	-2.04207	XR_017059.2	LOC646048	19	PREDICTED: Homo sapiens similar to cytoskeletal beta actin (LOC646048), mRNA.		LOC646048	1500408	Homo sapiens	RefSeq	ILMN_177071	XR_017059.2	XR_017059.2		646048	169213576	XR_017059.2		1500408	A	477	AAATGCGACCGCTGAGACTGCATCTATCCCGCGAGCACAAAGCCTTGCCC	+	9489735-9489784	19p13.2c
ILMN_1766103	KCNK18	19.1269	0.0272727	1.07292	0.433766	4.33105	1.05167	4.33105	1.05167	0.24282	-2.04204	NM_181840.1	KCNK18	10	Homo sapiens potassium channel, subfamily K, member 18 (KCNK18), mRNA.	TRESK; TRIK; TRESK-2; K2p18.1; TRESK2	KCNK18	5290070	Homo sapiens	RefSeq	ILMN_6855	NM_181840.1	NM_181840.1		338567	32469494	NM_181840.1	NP_862823.1	5290070	S	700	CTAGAGAAACAGAACACACTGCAACTGCCCCCACAAGCCATGGAGAGGAG	+	118959122-118959171	10q25.3b	Double layer of lipid molecules that encloses all cells, and, in eukaryotes, many organelles; may be a single or double lipid bilayer; also includes associated proteins [goid 16020] [evidence IEA]; Penetrating at least one phospholipid bilayer of a membrane. May also refer to the state of being buried in the bilayer with no exposure outside the bilayer. When used to describe a protein, indicates …	The directed movement of charged atoms or small charged molecules into, out of, within or between cells [goid 6811] [evidence IEA]; The directed movement of potassium ions (K+) into, out of, within or between cells [goid 6813] [evidence IEA]	Catalysis of facilitated diffusion of an ion (by an energy-independent process) by passage through a transmembrane aqueous pore or channel without evidence for a carrier-mediated mechanism [goid 5216] [evidence IEA]; Catalysis of the calcium concentration-regulatable energy-independent passage of potassium ions across a lipid bilayer down a concentration gradient [goid 15269] [evidence IEA]; Inte…	TRESK; TRIK; TRESK-2; K2p18.1; TRESK2
ILMN_1652287	NOG	16.3234	0.0415584	1	0.516883	4.11465	1	4.11465	1	0.243034	-2.04077	NM_005450.2	NOG	17	Homo sapiens noggin (NOG), mRNA.	SYNS1; SYM1	NOG	6770603	Homo sapiens	RefSeq	ILMN_7080	NM_005450.2	NM_005450.2		9241	38788425	NM_005450.2	NP_005441.1	6770603	S	960	GGATTCCCATCCAGTACCCCATCATTTCCGAGTGCAAGTGCTCGTGCTAG	+	52027233-52027282	17q22c	The space external to the outermost structure of a cell. For cells without external protective or external encapsulating structures this refers to space outside of the plasma membrane. This term covers the host cell environment outside an intracellular parasite [goid 5576] [evidence IEA]; The space external to the outermost structure of a cell. For cells without external protective or external en…	The process whereby a relatively unspecialized cell acquires the specialized features of an osteoblast, the mesodermal cell that gives rise to bone [goid 1649] [pmid 10780858] [evidence ISS]; The process whose specific outcome is the progression of the ureteric bud over time, from its formation to the mature structure [goid 1657] [evidence IEA]; A transition where an epithelial cell loses apical/…	Interacting selectively with a cytokine, any of a group of proteins that function to control the survival, growth and differentiation of tissues and cells, and which have autocrine and paracrine activity [goid 19955] [pmid 8752214] [evidence IPI]; Interacting selectively with an identical protein to form a homodimer [goid 42803] [pmid 11562478] [evidence IDA]	SYNS1; SYM1
ILMN_1873204		16.3061	0.0415584	1	0.627273	4.11321	1	4.11321	1	0.243119	-2.04026	Hs.563436	HS.563436	7	UI-E-CI1-age-o-14-0-UI.s1 UI-E-CI1 Homo sapiens cDNA clone UI-E-CI1-age-o-14-0-UI 3, mRNA sequence		HS.563436	770458	Homo sapiens	Unigene	ILMN_116302	Hs.563436		Hs.563436		23662141	BU734331		770458	S	527	CCAGAGACAGGGAGGACCCCAAGTGCTGGGATTACAAAGTGCTACCATGC	+	134665730-134665779
ILMN_1691163	LOC440261	16.2976	0.0415584	1	0.448052	4.1125	1	4.1125	1	0.243161	-2.04002	XM_931061.1	LOC440261	15	PREDICTED: Homo sapiens hypothetical LOC440261, transcript variant 2 (LOC440261), mRNA.		LOC440261	6180612	Homo sapiens	RefSeq	ILMN_38708	XM_931061.1	XM_931061.1		440261	89038159	XM_931061.1	XP_936154.1	6180612	I	217	TCCTCATCTTAGTTGTCGTAATTCTGTGTTTCTCATGTAATGTTTCCAGC	+	28725511-28725560
ILMN_2282379	TBX5	16.2627	0.0415584	1	0.697403	4.10958	1	4.10958	1	0.243334	-2.03899	NM_181486.1	TBX5	12	Homo sapiens T-box 5 (TBX5), transcript variant 4, mRNA.	HOS	TBX5	1010703	Homo sapiens	RefSeq	ILMN_19141	NM_181486.1	NM_181486.1		6910	31652231	NM_181486.1	NP_852259.1	1010703	I	333	TTCTGGGTAAGCAGTAAACCCCGCATAAACCCCGGAGCCACCATGCCTGC	-	114843507-114843556	12q24.21a	A membrane-bounded organelle of eukaryotic cells in which chromosomes are housed and replicated. In most cells, the nucleus contains all of the cell's chromosomes except the organellar chromosomes, and is the site of RNA synthesis and processing. In some species, or in specialized cell types, RNA metabolism or DNA replication may be absent [goid 5634] [pmid 14519429] [evidence IDA]; A membrane-bo…	A process that directly activates any of the steps required for cell death by apoptosis [goid 6917] [pmid 12237100] [evidence IDA]; Any process that mediates the transfer of information from one cell to another [goid 7267] [pmid 11161571] [evidence IDA]; The biological process whose specific outcome is the progression of a multicellular organism over time from an initial condition (e.g. a zygote …	The function of binding to a specific DNA sequence in order to modulate transcription. The transcription factor may or may not also interact selectively with a protein or macromolecular complex [goid 3700] [pmid 12499378] [evidence IDA]; The function of binding to a specific DNA sequence in order to modulate transcription. The transcription factor may or may not also interact selectively with a p…	HOS
ILMN_1695355	FOXP2	16.2504	0.0415584	1	0.645455	4.10856	1	4.10856	1	0.243395	-2.03863	NM_148898.1	FOXP2	7	Homo sapiens forkhead box P2 (FOXP2), transcript variant 2, mRNA.	TNRC10; SPCH1; DKFZp686H1726; CAGH44	FOXP2	990301	Homo sapiens	RefSeq	ILMN_424	NM_148898.2	NM_148898.2		93986	149999351	NM_148898.2	NP_683696.2	990301	A	2432	CTGCTCACCTCAGCCGCACATACATTCAATCCACGTCAAGGAAGAGCCAG	+	114085531-114085558:114086647-114086668	7q31.1d	The living contents of a cell; the matter contained within (but not including) the plasma membrane, usually taken to exclude large vacuoles and masses of secretory or ingested material. In eukaryotes it includes the nucleus and cytoplasm [goid 5622] [evidence IEA]; A membrane-bounded organelle of eukaryotic cells in which chromosomes are housed and replicated. In most cells, the nucleus contains …	The synthesis of either RNA on a template of DNA or DNA on a template of RNA [goid 6350] [evidence IEA]; Any process that modulates the frequency, rate or extent of DNA-dependent transcription [goid 6355] [evidence IEA]; The progression of the caudate nucleus over time from its initial formation until its mature state. The caudate nucleus is the C-shaped structures of the striatum containing inpu…	The function of binding to a specific DNA sequence in order to modulate transcription. The transcription factor may or may not also interact selectively with a protein or macromolecular complex [goid 3700] [evidence IEA]; Interacting selectively with zinc (Zn) ions [goid 8270] [evidence IEA]; Interacting selectively with an identical protein to form a homodimer [goid 42803] [pmid 16407075] [evide…	TNRC10; SPCH1; DKFZp686H1726; CAGH44
ILMN_2099487	C17orf108	16.249	0.0415584	1	0.774026	4.10844	1	4.10844	1	0.243401	-2.03859	NM_001076680.1	C17ORF108	17	Homo sapiens chromosome 17 open reading frame 108 (C17orf108), mRNA.	HSD24	C17ORF108	7550315	Homo sapiens	RefSeq	ILMN_170547	NM_001076680.1	NM_001076680.1		201229	116008153	NM_001076680.1	NP_001070148.1	7550315	S	1072	AGTGGTGAAGTGCCCACCACATGAACCAAGGAGAGACGCCAAAGCAGCTG	-	26205699-26205748	17q11.2a				HSD24
ILMN_1706483	C1orf116	16.2072	0.0415584	1	0.496104	4.10494	1	4.10494	1	0.243609	-2.03736	NM_023938.4	C1ORF116	1	Homo sapiens chromosome 1 open reading frame 116 (C1orf116), transcript variant 1, mRNA.	MGC4309; DKFZp666H2010; MGC2742; FLJ36507; SARG	C1ORF116	730491	Homo sapiens	RefSeq	ILMN_16111	NM_023938.5	NM_023938.5		79098	145275188	NM_023938.5	NP_076427.2	730491	S	3158	GCTGAGGTTCTTACCCTTGTTGCATGCTGCCACCTCTCCTTAGCCAGTGC	-	207194160-207194209	1q32.1h				MGC4309; DKFZp666H2010; MGC2742; FLJ36507; SARG
ILMN_3289659	LOC645548	16.1932	0.0415584	1	0.515584	4.10377	1	4.10377	1	0.243678	-2.03695	XR_017400.1	LOC645548	3	PREDICTED: Homo sapiens misc_RNA (LOC645548), miscRNA.		LOC645548	5490093	Homo sapiens	RefSeq	ILMN_174450	XR_017400.1	XR_017400.1		645548	113414410	XR_017400.1		5490093	M	1472	GCAACGTTCCTCAGAAGTTGGTTATGATGCTACTAGGGTCGGAGATTTTG	-	36783799-36783848	3p22.2b
ILMN_1741944	SNORD38B	16.176	0.0415584	1	0.538961	4.10232	1	4.10232	1	0.243764	-2.03644	NR_001457.1	SNORD38B	1	Homo sapiens small nucleolar RNA, C/D box 38B (SNORD38B), small nucleolar RNA.	U38B; RNU38B	SNORD38B	5360341	Homo sapiens	RefSeq	ILMN_6851	NR_001457.1	NR_001457.1		94163	32526881	NR_001457.1		5360341	S	20	GTCCAGTTCTGCTACTGACAGTAAGTGAAGATAAAGTGTGTCTGAGGAGA	+	45016668-45016717	1p34.1d				U38B; RNU38B
ILMN_1672124	C4orf18	16.122	0.0415584	1	0.905195	4.09778	1	4.09778	1	0.244034	-2.03484	NM_016613.4	C4ORF18	4	Homo sapiens chromosome 4 open reading frame 18 (C4orf18), transcript variant 2, mRNA.	AD021; DKFZp434L142; AD036; FLJ38155	C4ORF18	2650605	Homo sapiens	RefSeq	ILMN_657	NM_016613.4	NM_016613.4		51313	32526910	NM_016613.4	NP_057697.2	2650605	A	3500	GGCTGTGCTCGCCCCCTGGACAGTTGAGCTTTGGATTATCTTCCTCTTCA	-	159266296-159266345	4q32.1d	The lipid bilayer surrounding any of the compartments of the Golgi apparatus [goid 139] [evidence IEA]; A compound membranous cytoplasmic organelle of eukaryotic cells, consisting of flattened, ribosome-free vesicles arranged in a more or less regular stack. The Golgi apparatus differs from the endoplasmic reticulum in often having slightly thicker membranes, appearing in sections as a characteri…			AD021; DKFZp434L142; AD036; FLJ38155
ILMN_1718982	BEST1	16.1203	0.0415584	1	0.516883	4.09764	1	4.09764	1	0.244043	-2.03479	NM_004183.1	BEST1	11	Homo sapiens bestrophin 1 (BEST1), mRNA.	BEST; VMD2; TU15B; ARB; BMD	BEST1	5420600	Homo sapiens	RefSeq	ILMN_19773	NM_004183.2	NM_004183.2		7439	83745147	NM_004183.2	NP_004174.1	5420600	S	1850	AGCACATTCCTAACCTGCTTCCTAATGGGGATGCTTCGCCAGCCAGGTCC	+	61488158-61488170:61488171-61488207	11q12.3a	That fraction of cells, prepared by disruptive biochemical methods, that includes the plasma and other membranes [goid 5624] [pmid 10737974] [evidence TAS]; That part of the cytoplasm that does not contain membranous or particulate subcellular components [goid 5829] [pmid 17003041] [evidence TAS]; The membrane surrounding a cell that separates the cell from its external environment. It consists o…	The directed movement of charged atoms or small charged molecules into, out of, within or between cells [goid 6811] [evidence IEA]; The series of events required for an organism to receive a visual stimulus, convert it to a molecular signal, and recognize and characterize the signal. Visual stimuli are detected in the form of photons and are processed to form an image [goid 7601] [pmid 9662395] […	Catalysis of facilitated diffusion of an ion (by an energy-independent process) by passage through a transmembrane aqueous pore or channel without evidence for a carrier-mediated mechanism [goid 5216] [evidence IEA]; Catalysis of facilitated diffusion of a chloride (by an energy-independent process) involving passage through a transmembrane aqueous pore or channel without evidence for a carrier-m…	BEST; TU15B; BMD
ILMN_1884319		16.1178	0.0415584	1	0.690909	4.09743	1	4.09743	1	0.244056	-2.03472	Hs.208405	HS.208405	4	DA311740 BRHIP3 Homo sapiens cDNA clone BRHIP3000462 5, mRNA sequence		HS.208405	610433	Homo sapiens	Unigene	ILMN_82016	Hs.208405		Hs.208405		80488873	DA311740		610433	S	142	GGACAGGGTTTGCAAGGACTTCGGAGCTAACCAGTTTGGAGCCATAACCC	+	56948583-56948632
ILMN_1777299	LOC652771	16.0984	0.0415584	1	0.774026	4.09579	1	4.09579	1	0.244153	-2.03414	XM_942413.1	LOC652771		PREDICTED: Homo sapiens similar to general transcription factor II, i isoform 1 (LOC652771), mRNA.		LOC652771	150390	Homo sapiens	RefSeq	ILMN_38010	XM_942413.1	XM_942413.1		652771	89077396	XM_942413.1	XP_947506.1	150390	S	25	TTCTGTCTTTTAGGCCCTAATAACAACAATCCTCAAACCTCAGCTGTTCG
ILMN_1791585	LOC653353	16.0851	0.0415584	1	0.449351	4.09466	1	4.09466	1	0.24422	-2.03374	XM_928595.1	LOC653353	9	PREDICTED: Homo sapiens similar to forkhead box D4-like 4, transcript variant 1 (LOC653353), mRNA.		LOC653353	7560193	Homo sapiens	RefSeq	ILMN_45011	XM_928595.1	XM_928595.1		653353	89029300	XM_928595.1	XP_933688.1	7560193	I	120	GGGCCACTTTGTAAGAACAGGATTTTTCAAACTGGGCCCATACTGGTACG	+	42706969-42707018
ILMN_1696132	ATP1A4	16.0831	0.0415584	1	0.827273	4.0945	1	4.0945	1	0.24423	-2.03369	NM_144699.2	ATP1A4	1	Homo sapiens ATPase, Na+/K+ transporting, alpha 4 polypeptide (ATP1A4), transcript variant 1, mRNA.	ATP1AL2; MGC25056; ATP1A1	ATP1A4	3460131	Homo sapiens	RefSeq	ILMN_26454	NM_144699.3	NM_144699.3		480	153946396	NM_144699.3	NP_653300.2	3460131	I	2887	GTATACCCCTGCCTCTGGGAACCATAACCATCCTCTGCATTGATCTCGGC	+	158412602-158412651	1q23.2c	Double layer of lipid molecules that encloses all cells, and, in eukaryotes, many organelles; may be a single or double lipid bilayer; also includes associated proteins [goid 16020] [evidence IEA]; Penetrating at least one phospholipid bilayer of a membrane. May also refer to the state of being buried in the bilayer with no exposure outside the bilayer. When used to describe a protein, indicates …	The directed movement of cations, atoms or small molecules with a net positive charge, into, out of, within or between cells [goid 6812] [evidence IEA]; The chemical reactions and pathways, including anabolism and catabolism, by which living organisms transform chemical substances. Metabolic processes typically transform small molecules, but also include macromolecular processes such as DNA repai…	Interacting selectively with a nucleotide, any compound consisting of a nucleoside that is esterified with (ortho)phosphate or an oligophosphate at any hydroxyl group on the ribose or deoxyribose moiety [goid 166] [evidence IEA]; Interacting selectively with ATP, adenosine 5'-triphosphate, a universally important coenzyme and enzyme regulator [goid 5524] [evidence IEA]; Catalysis of the transfer …	ATP1AL2; MGC25056; ATP1A1
ILMN_1654895	C9orf14	16.0805	0.0415584	1	0.920779	4.09428	1	4.09428	1	0.244243	-2.03361	XM_938938.1	C9ORF14		PREDICTED: Homo sapiens chromosome 9 open reading frame 14 (C9orf14), mRNA.		C9ORF14	4280521	Homo sapiens	RefSeq	ILMN_38993	XM_938938.1	XM_938938.1		158035	89030260	XM_938938.1	XP_944031.1	4280521	A	2568	TCCTTGGATCGCCCCGGTGTCAGGTCGCCAAGCTTCATGTTCATGACCAC
ILMN_1705656	C18orf16	16.074	0.0415584	1	0.924675	4.09373	1	4.09373	1	0.244276	-2.03342	NM_153010.3	C18ORF16	18	Homo sapiens chromosome 18 open reading frame 16 (C18orf16), mRNA.	FLJ30507	C18ORF16	2030647	Homo sapiens	RefSeq	ILMN_8936	NM_153010.3	NM_153010.3		147429	30410025	NM_153010.3	NP_694555.1	2030647	S	1425	GAGTAGGAACTCGGCTGGCACTTTCTTTCACATCCTGCATAGCACTTAGC	+	22768941-22768990	18q11.2e				FLJ30507
ILMN_1658556	LOC647536	16.0637	0.0415584	1	0.498701	4.09286	1	4.09286	1	0.244328	-2.03311	XM_936593.1	LOC647536		PREDICTED: Homo sapiens hypothetical protein LOC647536 (LOC647536), mRNA.		LOC647536	3780543	Homo sapiens	RefSeq	ILMN_36603	XM_936593.1	XM_936593.1		647536	88999212	XM_936593.1	XP_941686.1	3780543	S	9	AGGAGGCTGGAAAAAGGACTTTATGGTCGATACTGGTGTGGAGCACTCGG
ILMN_3244382	FAM90A16	16.0616	0.0415584	1	0.532467	4.09268	1	4.09268	1	0.244339	-2.03305	XM_496952.4	FAM90A16	8	PREDICTED: Homo sapiens family with sequence similarity 90, member A16 (FAM90A16), mRNA.		FAM90A16	2230240	Homo sapiens	RefSeq	ILMN_44204	XM_496952.4	XM_496952.4		441323	169172857	XM_496952.4	XP_496952.1	2230240	S	294	GGATAAGGGAGAGAAGGAAGAGAGACCAAGGCAACAAGACCCGCAGAGGA	+	7626458-7626487:7626946-7626965	8p23.1e			Interacting selectively with any nucleic acid [goid 3676] [evidence IEA]; Interacting selectively with zinc (Zn) ions [goid 8270] [evidence IEA]
ILMN_1796626	LOC283152	16.0297	0.0415584	1	0.918182	4.08998	1	4.08998	1	0.2445	-2.03209	XM_939101.1	LOC283152		PREDICTED: Homo sapiens hypothetical protein LOC283152 (LOC283152), mRNA.		LOC283152	1010020	Homo sapiens	RefSeq	ILMN_32694	XM_939101.1	XM_939101.1		283152	89035192	XM_939101.1	XP_944194.1	1010020	I	70	CCTTTGGAGAGACTGGTCAAGGATAGAGTGTCACCATCCTGCTCTCTTTC			11q23.3e
ILMN_1753322	FGF1	16.0007	0.0415584	1	0.474026	4.08752	1	4.08752	1	0.244647	-2.03123	NM_000800.2	FGF1	5	Homo sapiens fibroblast growth factor 1 (acidic) (FGF1), transcript variant 1, mRNA.	ECGFA; HBGF1; FGFA; ECGF-beta; FGF-alpha; GLIO703; ECGF; ECGFB; AFGF	FGF1	5270750	Homo sapiens	RefSeq	ILMN_28534	NM_000800.2	NM_000800.2		2246	15055546	NM_000800.2	NP_000791.1	5270750	A	1601	TGATTCAGTGGGTTGGGGGCAGAGTTTCTGCAGTTCCATCAGGTCCCCCC	-	141953997-141954046	5q31.3d	The space external to the outermost structure of a cell. For cells without external protective or external encapsulating structures this refers to space outside of the plasma membrane. This term covers the host cell environment outside an intracellular parasite [goid 5576] [pmid 9139660] [evidence EXP]; The space external to the outermost structure of a cell. For cells without external protective…	Blood vessel formation when new vessels emerge from the proliferation of pre-existing blood vessels [goid 1525] [evidence IEA]; The close range interaction of two or more cells or tissues that causes them to change their fates and specify the development of an organ [goid 1759] [evidence IEA]; The cascade of processes by which a signal interacts with a receptor, causing a change in the level or a…	Interacting selectively with any protein or protein complex (a complex of two or more proteins that may include other nonprotein molecules) [goid 5515] [pmid 14732692] [evidence IPI]; Interacting selectively with any protein or protein complex (a complex of two or more proteins that may include other nonprotein molecules) [goid 5515] [pmid 10618369] [evidence IPI]; The function that stimulates a …	ECGFA; HBGF1; FGFA; ECGF-beta; ECGF; ECGFB; AFGF; FGF-alpha; GLIO703
ILMN_1668774	LOC653145	15.9894	0.0415584	1	0.623377	4.08657	1	4.08657	1	0.244704	-2.03089	XM_931784.1	LOC653145	10	PREDICTED: Homo sapiens similar to Annexin A8 (Annexin VIII) (Vascular anticoagulant-beta) (VAC-beta), transcript variant 3 (LOC653145), mRNA.		LOC653145	4780324	Homo sapiens	RefSeq	ILMN_34847	XM_931784.1	XM_931784.1		653145	89031012	XM_931784.1	XP_936877.1	4780324	I	1156	ATGGCAGCCATGCAGGGAGCACTCTGGCTGTGGTTGTGAAGCCCTGGCCA	-	46583503-46583552	10q11.22b
ILMN_1869761		15.9646	0.0415584	1	0.461039	4.08445	1	4.08445	1	0.244831	-2.03014	Hs.566484	HS.566484		wx20a11.x1 NCI_CGAP_Gas4 Homo sapiens cDNA clone IMAGE:2544188 3 similar to contains L1.t1 L1 L1 repetitive element ;, mRNA sequence		HS.566484	6590411	Homo sapiens	Unigene	ILMN_118802	Hs.566484		Hs.566484		5934030	AW058391		6590411	S	78	TCCCAGGGGATAAAGACTTAAGGCAAGGGTTTAGTCCAAGAGTTGTACAG
ILMN_1856662		20.3737	0.0233766	1.11644	0.427273	4.41776	1.08164	4.41776	1.08164	0.244838	-2.0301	Hs.565532	HS.565532	2	UI-E-EJ0-ait-p-11-0-UI.s1 UI-E-EJ0 Homo sapiens cDNA clone UI-E-EJ0-ait-p-11-0-UI 3, mRNA sequence		HS.565532	5270348	Homo sapiens	Unigene	ILMN_117996	Hs.565532		Hs.565532		18990515	BM680619		5270348	S	345	GATGGCTGAGCAGAATGGCAGGCAAAGACTGGATTTTTGGGGAGGAGGGC	+	70976641-70976690
ILMN_1737663	C7orf13	15.9586	0.0415584	1	0.550649	4.08395	1	4.08395	1	0.244861	-2.02996	NM_032625.1	C7ORF13	7	Homo sapiens chromosome 7 open reading frame 13 (C7orf13), mRNA.	MY040	C7ORF13	4900338	Homo sapiens	RefSeq	ILMN_3341	NM_032625.1	NM_032625.1		129790	14249145	NM_032625.1	NP_116014.1	4900338	S	1635	TGGAAGGAGGGTTCTACAGGAACTGGCAGAGCTGAGACTGGGACGCAACC	-	156124193-156124242	7q36.3b	Double layer of lipid molecules that encloses all cells, and, in eukaryotes, many organelles; may be a single or double lipid bilayer; also includes associated proteins [goid 16020] [evidence IEA]; Penetrating at least one phospholipid bilayer of a membrane. May also refer to the state of being buried in the bilayer with no exposure outside the bilayer. When used to describe a protein, indicates …	The directed movement of metal ions, any metal ion with an electric charge, into, out of, within or between cells [goid 30001] [evidence IEA]	Interacting selectively with any metal ion [goid 46872] [evidence IEA]	MY040
ILMN_3241568	LOC100134152	15.9469	0.0415584	1	0.450649	4.08295	1	4.08295	1	0.244921	-2.02961	XM_001714765.1	LOC100134152		PREDICTED: Homo sapiens similar to synaptotagmin XV-b (LOC100134152), mRNA.		LOC100134152	620671	Homo sapiens	RefSeq	ILMN_342431	XM_001714765.1	XM_001714765.1		100134152	169184623	XM_001714765.1	XP_001714817.1	620671	S	870	TGTTTATGGGGGTGCCTCTTCTATGCTGCTTCGGTGCTGGGAGCTATCAC
ILMN_1794844	THRSP	15.9277	0.0428571	1	0.761039	4.08132	1	4.08132	1	0.245019	-2.02903	NM_003251.2	THRSP	11	Homo sapiens thyroid hormone responsive (SPOT14 homolog, rat) (THRSP), mRNA.	MGC21659; S14; SPOT14	THRSP	6480189	Homo sapiens	RefSeq	ILMN_20354	NM_003251.2	NM_003251.2		7069	42764629	NM_003251.2	NP_003242.1	6480189	S	1014	GCTCTGGCCCTTGCTTTTTACCCTCCAGAGCTAAGAGGTAGCAGAGTCTC	+	77456885-77456934	11q14.1a	A membrane-bounded organelle of eukaryotic cells in which chromosomes are housed and replicated. In most cells, the nucleus contains all of the cell's chromosomes except the organellar chromosomes, and is the site of RNA synthesis and processing. In some species, or in specialized cell types, RNA metabolism or DNA replication may be absent [goid 5634] [evidence IEA]	The chemical reactions and pathways involving lipids, compounds soluble in an organic solvent but not, or sparingly, in an aqueous solvent. Includes fatty acids; neutral fats, other fatty-acid esters, and soaps; long-chain (fatty) alcohols and waxes; sphingoids and other long-chain bases; glycolipids, phospholipids and sphingolipids; and carotenes, polyprenols, sterols, terpenes and other isopren…	Interacting selectively with any protein or protein complex (a complex of two or more proteins that may include other nonprotein molecules) [goid 5515] [pmid 18299245] [evidence IPI]	MGC21659; S14; SPOT14
ILMN_1685873	ZC3H7B	15.9063	0.0428571	1	0.74026	4.07949	1	4.07949	1	0.245129	-2.02839	NM_017590.4	ZC3H7B	22	Homo sapiens zinc finger CCCH-type containing 7B (ZC3H7B), mRNA.	RoXaN; DKFZp434K0920; KIAA1031; FLJ13787	ZC3H7B	4280068	Homo sapiens	RefSeq	ILMN_21038	NM_017590.4	NM_017590.4		23264	27881483	NM_017590.4	NP_060060.3	4280068	S	5452	GAGTGGGAGGCAGAGTGTGATGGGGAGGAGGGACAGGAAGACCCTTTTAA	+	40085681-40085730	22q13.2a	The living contents of a cell; the matter contained within (but not including) the plasma membrane, usually taken to exclude large vacuoles and masses of secretory or ingested material. In eukaryotes it includes the nucleus and cytoplasm [goid 5622] [evidence IEA]; A membrane-bounded organelle of eukaryotic cells in which chromosomes are housed and replicated. In most cells, the nucleus contains …		Interacting selectively with any nucleic acid [goid 3676] [evidence IEA]; Interacting selectively with any protein or protein complex (a complex of two or more proteins that may include other nonprotein molecules) [goid 5515] [pmid 15047801] [evidence IPI]; Interacting selectively with zinc (Zn) ions [goid 8270] [evidence IEA]; Interacting selectively with any metal ion [goid 46872] [evidence IEA]	RoXaN; DKFZp434K0920; KIAA1031; FLJ13787
ILMN_1755806	LOC644120	15.9034	0.0428571	1	0.44026	4.07924	1	4.07924	1	0.245143	-2.0283	XM_927341.1	LOC644120	9	PREDICTED: Homo sapiens hypothetical protein LOC644120 (LOC644120), mRNA.		LOC644120	1190133	Homo sapiens	RefSeq	ILMN_44272	XM_927341.1	XM_927341.1		644120	89029944	XM_927341.1	XP_932434.1	1190133	S	96	GGTGGTGCCCCATGTGAGGAACGCTGCCACGAATTGTGAGAGAACCCTCA	-	102170814-102170863
ILMN_1725361	LOC649094	15.8969	0.0428571	1	0.746753	4.07869	1	4.07869	1	0.245177	-2.02811	XM_941338.1	LOC649094		PREDICTED: Homo sapiens similar to Nucleoporin-like protein RIP (HIV-1 Rev-binding protein) (Rev interacting protein) (Rev/Rex activation domain-binding protein), transcript variant 1 (LOC649094), mRNA.		LOC649094	5900324	Homo sapiens	RefSeq	ILMN_43797	XM_941338.1	XM_941338.1		649094	88959130	XM_941338.1	XP_946431.1	5900324	I	130	CTTCTGCTACTCCCTTGCTCAACTCCTTGTTTGTTCCAGGTGTATTCTGG
ILMN_2108779	HIST1H2BA	15.8861	0.0428571	1	0.797403	4.07776	1	4.07776	1	0.245232	-2.02778	NM_170610.2	HIST1H2BA	6	Homo sapiens histone cluster 1, H2ba (HIST1H2BA), mRNA.	H2BFU; bA317E16.3; STBP; TSH2B	HIST1H2BA	5080424	Homo sapiens	RefSeq	ILMN_14663	NM_170610.2	NM_170610.2		255626	28558999	NM_170610.2	NP_733759.1	5080424	S	252	CTACAGCAAGCGCTCCACCATTTCTTCCAGAGAGATTCAGACAGCAGTGC	+	25727388-25727437	6p22.2a	A complex comprised of DNA wound around a multisubunit core and associated proteins, which forms the primary packing unit of DNA into higher order structures [goid 786] [evidence IEA]; A membrane-bounded organelle of eukaryotic cells in which chromosomes are housed and replicated. In most cells, the nucleus contains all of the cell's chromosomes except the organellar chromosomes, and is the site …	The aggregation, arrangement and bonding together of a nucleosome, the beadlike structural units of eukaryotic chromatin composed of histones and DNA [goid 6334] [evidence IEA]	Interacting selectively with DNA (deoxyribonucleic acid) [goid 3677] [evidence IEA]	H2BFU; bA317E16.3; STBP; TSH2B
ILMN_2163723	KRT7	33.5233	0.0012987	1.38351	0.407792	5.1095	1.25309	5.1095	1.25309	0.245247	-2.0277	NM_005556.3	KRT7	12	Homo sapiens keratin 7 (KRT7), mRNA.	K7; MGC3625; MGC129731; SCL; K2C7; CK7	KRT7	3800161	Homo sapiens	RefSeq	ILMN_12486	NM_005556.3	NM_005556.3		3855	67782364	NM_005556.3	NP_005547.3	3800161	S	1408	CATTGGGCTGACCCTCGGGGGAACCATGGGCAGCAATGCCCTGAGCTTCT	+	50928682-50928731	12q13.13d	A filament composed of acidic and basic keratins (types I and II), typically expressed in epithelial cells. The keratins are the most diverse classes of IF proteins, with a large number of keratin isoforms being expressed. Each type of epithelium always expresses a characteristic combination of type I and type II keratins [goid 45095] [evidence IEA]; All of the contents of a cell excluding the pl…	The process whereby new strands of DNA are synthesized. The template for replication can either be an existing DNA molecule or RNA [goid 6260] [pmid 10492017] [evidence IDA]; Any process that modulates the frequency, rate or extent of the chemical reactions and pathways resulting in the formation of proteins by the translation of mRNA [goid 6417] [pmid 12072504] [evidence IDA]; A process that is …	The action of a molecule that contributes to the structural integrity of a complex or assembly within or outside a cell [goid 5198] [evidence IEA]; Interacting selectively with any protein or protein complex (a complex of two or more proteins that may include other nonprotein molecules) [goid 5515] [evidence IEA]; The action of a molecule that contributes to the structural integrity of a complex …	K7; MGC3625; MGC129731; SCL; K2C7; CK7
ILMN_1788061	2022-09-12	15.8706	0.0428571	1	0.498701	4.07644	1	4.07644	1	0.245312	-2.02731	NM_144605.1	2022-09-12	16	Homo sapiens septin 12 (SEPT12), mRNA.	FLJ25410	2022-09-12	1260102	Homo sapiens	RefSeq	ILMN_17535	NM_144605.2	NM_144605.2		124404	142365511	NM_144605.2	NP_653206.1	1260102	S	1123	AGGTCTGCAGGGGGGCCCATGACGATTCTGATGATGAGTTCTGACCACCG	-	4767792-4767798:4767799-4767841	16p13.3b	Any of several heterooligomeric complexes containing multiple septins [goid 31105] [evidence IEA]	The progression of biochemical and morphological phases and events that occur in a cell during successive cell replication or nuclear replication events. Canonically, the cell cycle comprises the replication and segregation of genetic material followed by the division of the cell, but in endocycles or syncytial cells nuclear replication or nuclear division may not be followed by cell division [go…	Interacting selectively with a nucleotide, any compound consisting of a nucleoside that is esterified with (ortho)phosphate or an oligophosphate at any hydroxyl group on the ribose or deoxyribose moiety [goid 166] [evidence IEA]; Interacting selectively with any protein or protein complex (a complex of two or more proteins that may include other nonprotein molecules) [goid 5515] [evidence IEA]; I…	FLJ25410
ILMN_1902563		15.8677	0.0428571	1	0.471429	4.07619	1	4.07619	1	0.245327	-2.02722	Hs.280461	HS.280461	4	BX111822 Soares fetal liver spleen 1NFLS Homo sapiens cDNA clone IMAGp998M11419, mRNA sequence		HS.280461	2600195	Homo sapiens	Unigene	ILMN_84505	Hs.280461		Hs.280461		27837269	BX111822		2600195	S	411	CTGTGCCCAAGGGACCTGGCTGTCCGCAGGCTGTCATTTGAGGGTAAATG	-	54557983-54558032
ILMN_1704611	LOC651150	15.8656	0.0428571	1	0.82987	4.07601	1	4.07601	1	0.245338	-2.02716	XM_940279.1	LOC651150		PREDICTED: Homo sapiens similar to T-box 1 isoform C (LOC651150), mRNA.		LOC651150	1850452	Homo sapiens	RefSeq	ILMN_35105	XM_940279.1	XM_940279.1		651150	89037635	XM_940279.1	XP_945372.1	1850452	S	175	CCTCAGAGTGCAGGGCCGCAGAGCCCGAGCCCACCCGGAACTTGCGTTAT
ILMN_1659215	CYP4B1	15.8362	0.0428571	1	0.902597	4.0735	1	4.0735	1	0.245489	-2.02627	NM_000779.2	CYP4B1	1	Homo sapiens cytochrome P450, family 4, subfamily B, polypeptide 1 (CYP4B1), transcript variant 2, mRNA.	P-450HP; CYPIVB1	CYP4B1	4540400	Homo sapiens	RefSeq	ILMN_163599	NM_000779.3	NM_000779.3		1580	153218659	NM_000779.3	NP_000770.2	4540400	S	1544	TGCCCCAGCTTGTCCTGCGCTCCAAGAATGGCTTTCACCTCCACCTGAAG	+	47056997-47057046	1p33d	The irregular network of unit membranes, visible only by electron microscopy, that occurs in the cytoplasm of many eukaryotic cells. The membranes form a complex meshwork of tubular channels, which are often expanded into slitlike cavities called cisternae. The ER takes two forms, rough (or granular), with ribosomes adhering to the outer surface, and smooth (with no ribosomes attached) [goid 5783…	The process of removal or addition of one or more electrons with or without the concomitant removal or addition of a proton or protons [goid 55114] [evidence IEA]; The process of removal or addition of one or more electrons with or without the concomitant removal or addition of a proton or protons [goid 55114] [evidence IEA]; The process of removal or addition of one or more electrons with or wit…	Catalysis of the incorporation of one atom from molecular oxygen into a compound and the reduction of the other atom of oxygen to water [goid 4497] [evidence IEA]; Interacting selectively with iron (Fe) ions [goid 5506] [evidence IEA]; Any molecular entity that serves as an electron acceptor and electron donor in an electron transport system [goid 9055] [evidence IEA]; Interacting selectively wit…	P-450HP
ILMN_1749866	GATA4	15.8144	0.0428571	1	0.698701	4.07162	1	4.07162	1	0.245602	-2.0256	NM_002052.2	GATA4	8	Homo sapiens GATA binding protein 4 (GATA4), mRNA.	MGC126629	GATA4	3440239	Homo sapiens	RefSeq	ILMN_28757	NM_002052.2	NM_002052.2		2626	33188460	NM_002052.2	NP_002043.2	3440239	S	3262	CCAAAGGCCCCCTCGTATACCCTCCCTAACCCACAAACCTGTTAACATTG	+	11654808-11654857	8p23.1b-p23.1a	A membrane-bounded organelle of eukaryotic cells in which chromosomes are housed and replicated. In most cells, the nucleus contains all of the cell's chromosomes except the organellar chromosomes, and is the site of RNA synthesis and processing. In some species, or in specialized cell types, RNA metabolism or DNA replication may be absent [goid 5634] [pmid 12845333] [evidence NAS]	The process whose specific outcome is the progression of the embryo in the uterus over time, from formation of the zygote in the oviduct, to birth [goid 1701] [evidence IEA]; A complex and coordinated series of cellular movements that occurs at the end of cleavage during embryonic development of most animals. In Deuterostomes the initial blastopore becomes the anus and the mouth forms second [goi…	The function of binding to a specific DNA sequence in order to modulate transcription. The transcription factor may or may not also interact selectively with a protein or macromolecular complex [goid 3700] [evidence IEA]; Functions to enable the transcription of specific, or specific sets, of genes by RNA polymerase II [goid 3704] [evidence IEA]; Interacting selectively with any protein or protei…	MGC126629
ILMN_2215043	RNF32	15.7983	0.0428571	1	0.593507	4.07024	1	4.07024	1	0.245686	-2.02511	NM_030936.2	RNF32	7	Homo sapiens ring finger protein 32 (RNF32), mRNA.	FKSG33; HSD15	RNF32	2490433	Homo sapiens	RefSeq	ILMN_17994	NM_030936.2	NM_030936.2		140545	37595535	NM_030936.2	NP_112198.1	2490433	S	1608	CCTTAAGTTCCAAATGTTTTCCGCTAATAGTCTGTCCTAAAGCCTTTGCC	+	156162447-156162496	7q36.3b	All of the contents of a cell excluding the plasma membrane and nucleus, but including other subcellular structures [goid 5737] [evidence IEA]; A membrane-bounded organelle that carries materials newly ingested by endocytosis. It passes many of the materials to lysosomes for degradation [goid 5768] [pmid 11256614] [evidence IDA]; An inclusion body resulting from dynein-dependent retrograde transp…		Interacting selectively with any protein or protein complex (a complex of two or more proteins that may include other nonprotein molecules) [goid 5515] [evidence IEA]; Interacting selectively with zinc (Zn) ions [goid 8270] [evidence IEA]; Interacting selectively with any metal ion [goid 46872] [evidence IEA]	FKSG33; HSD15
ILMN_1762624	LOC641852	15.7943	0.0428571	1	0.57013	4.0699	1	4.0699	1	0.245706	-2.02499	XM_935593.1	LOC641852		PREDICTED: Homo sapiens hypothetical protein LOC641852 (LOC641852), mRNA.		LOC641852	6450601	Homo sapiens	RefSeq	ILMN_36118	XM_935593.1	XM_935593.1		641852	89027594	XM_935593.1	XP_940686.1	6450601	S	246	TGCCCCTGAAAACTCTCCAGTGGGACAGGATGTGGAAGTGGAAGACAGTG
ILMN_1789011	SYNGR2	15.78	0.0428571	1	0.901299	4.06867	1	4.06867	1	0.24578	-2.02456	NM_004710.3	SYNGR2	17	Homo sapiens synaptogyrin 2 (SYNGR2), mRNA.	MGC102914	SYNGR2	1690719	Homo sapiens	RefSeq	ILMN_2554	NM_004710.3	NM_004710.3		9144	52352813	NM_004710.3	NP_004701.1	1690719	S	1560	GGCTTTATGGAACTTGTAGTTTGAACAAGGCAGTGGCAATCCGCCCCCTC	+	73680470-73680519	17q25.3b	Penetrating at least one phospholipid bilayer of a plasma membrane. May also refer to the state of being buried in the bilayer with no exposure outside the bilayer [goid 5887] [pmid 9760194] [evidence TAS]; Double layer of lipid molecules that encloses all cells, and, in eukaryotes, many organelles; may be a single or double lipid bilayer; also includes associated proteins [goid 16020] [evidence …			MGC102914
ILMN_3248023	ASB18	15.7632	0.0441558	1	0.792208	4.06722	1	4.06722	1	0.245868	-2.02404	NM_212556.2	ASB18	2	Homo sapiens ankyrin repeat and SOCS box-containing 18 (ASB18), mRNA.	ASB-18; DKFZp313I1130	ASB18	1190048	Homo sapiens	RefSeq	ILMN_4090	NM_212556.2	NM_212556.2		401036	157743291	NM_212556.2	NP_997721.2	1190048	S	1211	TCCAGATGCACAAGCCGTTCTACCAGTCCCTCTTTGCCTTGGCCCTCACC	-	237103655-237103700:237104915-237104918	2q37.2b		The chemical reactions and pathways resulting in the breakdown of a protein or peptide by hydrolysis of its peptide bonds, initiated by the covalent attachment of a ubiquitin moiety, or multiple ubiquitin moieties, to the protein [goid 6511] [evidence IEA]; A series of reactions within the cell that occur as a result of a single trigger reaction or compound [goid 7242] [evidence IEA]		ASB-18; DKFZp313I1130
ILMN_3182317	LOC100130921	15.7388	0.0441558	1	0.5	4.06513	1	4.06513	1	0.245995	-2.0233	XM_001725085.1	LOC100130921		PREDICTED: Homo sapiens hypothetical protein LOC100130921 (LOC100130921), mRNA.		LOC100130921	7040228	Homo sapiens	RefSeq	ILMN_339915	XM_001725085.1	XM_001725085.1		100130921	169163908	XM_001725085.1	XP_001725137.1	7040228	A	162	CGCCTTGTCACCGGCAAAAACAGCCTTTCTCTTGGTCTTCGTCTGCATCC			2p21f
ILMN_1779446	LOC652655	15.7152	0.0441558	1	0.671429	4.06309	1	4.06309	1	0.246118	-2.02258	XM_942220.1	LOC652655		PREDICTED: Homo sapiens similar to general transcription factor II, i isoform 1 (LOC652655), mRNA.		LOC652655	4280079	Homo sapiens	RefSeq	ILMN_36512	XM_942220.1	XM_942220.1		652655	89076436	XM_942220.1	XP_947313.1	4280079	S	25	TTAAGAGAATCACTGCAGGCCGGGCATGTCAAAGAAGATTGGAATGTCAG
ILMN_1737418	ACSL6	15.7056	0.0441558	1	0.5	4.06226	1	4.06226	1	0.246168	-2.02228	NM_015256.2	ACSL6	5	Homo sapiens acyl-CoA synthetase long-chain family member 6 (ACSL6), transcript variant 2, mRNA.	FACL6; ACS2; KIAA0837; LACS5; LACS2; FLJ16173	ACSL6	1190746	Homo sapiens	RefSeq	ILMN_29379	NM_001009185.1	NM_001009185.1		23305	57165411	NM_001009185.1	NP_001009185.1	1190746	A	1966	TTTGGTAGGCATTGTTGTGCCTGACCCTGAAGTTATGCCCTCCTGGGCCC	-	131329897-131329944:131330008-131330009	5q31.1b	A semiautonomous, self replicating organelle that occurs in varying numbers, shapes, and sizes in the cytoplasm of virtually all eukaryotic cells. It is notably the site of tissue respiration [goid 5739] [evidence IEA]; The outer, i.e. cytoplasm-facing, lipid bilayer of the mitochondrial envelope [goid 5741] [evidence NAS]; A small, membrane-bounded organelle that uses dioxygen (O2) to oxidize or…	The chemical reactions and pathways involving lipids, compounds soluble in an organic solvent but not, or sparingly, in an aqueous solvent. Includes fatty acids; neutral fats, other fatty-acid esters, and soaps; long-chain (fatty) alcohols and waxes; sphingoids and other long-chain bases; glycolipids, phospholipids and sphingolipids; and carotenes, polyprenols, sterols, terpenes and other isopren…	Interacting selectively with magnesium (Mg) ions [goid 287] [evidence IEA]; Catalysis of the reaction: ATP + a long-chain carboxylic acid + CoA = AMP + diphosphate + an acyl-CoA; long-chain fatty acids have chain lengths of C12-18 [goid 4467] [evidence IEA]; Catalysis of the reaction: ATP + a long-chain carboxylic acid + CoA = AMP + diphosphate + an acyl-CoA; long-chain fatty acids have chain len…	FACL6; ACS2; KIAA0837; LACS5; LACS2; FLJ16173
ILMN_1790589	LOC643566	15.7041	0.0441558	1	0.498701	4.06213	1	4.06213	1	0.246176	-2.02224	XM_926867.1	LOC643566	18	PREDICTED: Homo sapiens hypothetical protein LOC643566 (LOC643566), mRNA.		LOC643566	1110131	Homo sapiens	RefSeq	ILMN_34271	XM_926867.1	XM_926867.1		643566	89047238	XM_926867.1	XP_931960.1	1110131	S	111	TGCAAAACTAGACCAGTGTGCACTCACAGCAGAACAAGAAGTCATGTCGG	-	63858541-63858590
ILMN_1828515		15.6805	0.0441558	1	0.5	4.06009	1	4.06009	1	0.2463	-2.02151	Hs.553070	HS.553070	3	NISC_gl04c09.x1 NCI_CGAP_Lei2 Homo sapiens cDNA clone IMAGE:3289745 3, mRNA sequence		HS.553070	5870465	Homo sapiens	Unigene	ILMN_111213	Hs.553070		Hs.553070		27790184	CB051897		5870465	S	149	CCCTATGCTAGATTGCAGGTTCCCAAAGGACTGGAAATGCTTCTGTTCCC	-	147373393-147373442
ILMN_1691849	LIN7C	15.6533	0.0441558	1	0.507792	4.05773	1	4.05773	1	0.246443	-2.02067	NM_018362.2	LIN7C	11	Homo sapiens lin-7 homolog C (C. elegans) (LIN7C), mRNA.	LIN-7C; MALS-3; FLJ11215; VELI3; LIN-7-C	LIN7C	5700243	Homo sapiens	RefSeq	ILMN_19875	NM_018362.2	NM_018362.2		55327	40254922	NM_018362.2	NP_060832.1	5700243	S	2789	CATTGGCAAAGATGTACAGTGGTGGTTTAGTGCAGTGAGGAAATGATGGG	-	27474531-27474580	11p14.1d	The membrane surrounding a cell that separates the cell from its external environment. It consists of a phospholipid bilayer and associated proteins [goid 5886] [evidence IEA]; A belt-like region of very close contact between the plasma membranes of adjacent cells so that the intercellular space is completely occluded. They occur in epithelia and brain endothelia [goid 5923] [evidence IEA]; The r…	A process of secretion by a cell that results in the release of intracellular molecules (e.g. hormones, matrix proteins) contained within a membrane-bounded vesicle by fusion of the vesicle with the plasma membrane of a cell. This is the process whereby most molecules are secreted from eukaryotic cells [goid 6887] [evidence IEA]; The regulated release of neurotransmitter into the synaptic cleft. …	Interacting selectively with any protein or protein complex (a complex of two or more proteins that may include other nonprotein molecules) [goid 5515] [evidence IEA]	LIN-7C; FLJ11215; VELI3; MALS-3; LIN-7-C
ILMN_1663620	GLYCAM1	21.2021	0.0194805	1.14723	0.425974	4.47263	1.10248	4.47263	1.10248	0.246494	-2.02037	XM_945144.1	GLYCAM1	12	Homo sapiens glycosylation dependent cell adhesion molecule 1 (pseudogene) (GLYCAM1), non-coding RNA. XM_945144 XM_945147 XM_945150		GLYCAM1	2810358	Homo sapiens	RefSeq	ILMN_167388	NR_003039.1	NR_003039.1		644076	94536767	NR_003039.1		2810358	I	330	GCCCAGGTCACCCCTAGCAGCCACCCCAAGAAGGACCATGTTTCCAATGA	-	53288846-53288895	12q13.2a	The membrane surrounding a cell that separates the cell from its external environment. It consists of a phospholipid bilayer and associated proteins [goid 5886] [pmid 12588680] [evidence EXP]
ILMN_1655096	LOC645931	15.6412	0.0441558	1	0.488312	4.05669	1	4.05669	1	0.246506	-2.0203	XM_937756.1	LOC645931	1	PREDICTED: Homo sapiens similar to flap structure-specific endonuclease 1 (LOC645931), mRNA.		LOC645931	3830639	Homo sapiens	RefSeq	ILMN_177443	XR_017659.1	XR_017659.1		645931	113408819	XR_017659.1		3830639	S	7	ACCCGCAGCTAAGCTGAGGGGGGAAAGTGGGCTTAGGACCGCCTGCCCAG	+	91566403-91566452	1p22.2a
ILMN_1732309	TAS2R9	15.639	0.0441558	1	0.449351	4.0565	1	4.0565	1	0.246518	-2.02023	NM_023917.2	TAS2R9	12	Homo sapiens taste receptor, type 2, member 9 (TAS2R9), mRNA.	TRB6; T2R9	TAS2R9	2750243	Homo sapiens	RefSeq	ILMN_18973	NM_023917.2	NM_023917.2		50835	68160953	NM_023917.2	NP_076406.1	2750243	S	713	GACACACCAAGCAGATTCGACTGCATGCTACAGGGTTCAGAGACCCCAGT	-	10962005-10962054	12p13.2c	Double layer of lipid molecules that encloses all cells, and, in eukaryotes, many organelles; may be a single or double lipid bilayer; also includes associated proteins [goid 16020] [evidence IEA]; Penetrating at least one phospholipid bilayer of a membrane. May also refer to the state of being buried in the bilayer with no exposure outside the bilayer. When used to describe a protein, indicates …	The cascade of processes by which a signal interacts with a receptor, causing a change in the level or activity of a second messenger or other downstream target, and ultimately effecting a change in the functioning of the cell [goid 7165] [evidence IEA]; The series of molecular signals generated as a consequence of a G-protein coupled receptor binding to its physiological ligand [goid 7186] [evid…	Combining with an extracellular or intracellular messenger to initiate a change in cell activity [goid 4872] [evidence IEA]; A receptor that binds an extracellular ligand and transmits the signal to a heterotrimeric G-protein complex. These receptors are characteristically seven-transmembrane receptors and are made up of hetero- or homodimers [goid 4930] [evidence IEA]; Combining with soluble com…	TRB6; T2R9
ILMN_1680888	LOC400954	15.6335	0.0441558	1	0.696104	4.05602	1	4.05602	1	0.246547	-2.02006	XM_934186.1	LOC400954	2	PREDICTED: Homo sapiens similar to echinoderm microtubule associated protein like 5, transcript variant 3 (LOC400954), mRNA.		LOC400954	6280017	Homo sapiens	RefSeq	ILMN_136921	XM_934186.1	XM_934186.1		400954	88953063	XM_934186.1	XP_939279.1	6280017	I	1199	ATGCAGCTGACGTTGCTGGTCGGGAACCACACTCAGAGAACCGCTATCTT	+	55047363-55047412	2p16.1d
ILMN_1655462	LOC388922	15.6248	0.0441558	1	0.483117	4.05526	1	4.05526	1	0.246593	-2.0198	XM_371476.3	LOC388922	2	PREDICTED: Homo sapiens hypothetical LOC388922 (LOC388922), mRNA.		LOC388922	7210315	Homo sapiens	RefSeq	ILMN_43406	XM_371476.3	XM_371476.3		388922	88952978	XM_371476.3	XP_371476.3	7210315	S	68	CACCGAGCACTGAGCCTCCCATGCAGATGTGTCCCGCTTGTGCACAGGGC	+	3811637-3811686
ILMN_3239673	LOC100134474	15.6092	0.0441558	1	0.446753	4.05391	1	4.05391	1	0.246676	-2.01931	XM_001715902.1	LOC100134474	7	PREDICTED: Homo sapiens similar to LOC554248 protein (LOC100134474), mRNA.		LOC100134474	6450360	Homo sapiens	RefSeq	ILMN_340082	XM_001715902.1	XM_001715902.1		100134474	169170565	XM_001715902.1	XP_001715954.1	6450360	S	159	GGCGGGAGCTGTGCGGCCCAGGGTTCGCGCGGGCCGGGTAGAGGCTCGAG	+	75511840-75511889
ILMN_1745332	PPP5C	15.5701	0.0441558	1	0.851948	4.05051	1	4.05051	1	0.246883	-2.0181	NM_006247.2	PPP5C	19	Homo sapiens protein phosphatase 5, catalytic subunit (PPP5C), mRNA.	FLJ36922; PP5; PPP5	PPP5C	6770593	Homo sapiens	RefSeq	ILMN_24726	NM_006247.2	NM_006247.2		5536	20127496	NM_006247.2	NP_006238.1	6770593	S	1690	TTATTCCCCTTTAGGTTTGCAGAGGGGGTAGGGGCAGAGTCAGGGGCTGG	+	46893733-46893782	19q13.32b	A membrane-bounded organelle of eukaryotic cells in which chromosomes are housed and replicated. In most cells, the nucleus contains all of the cell's chromosomes except the organellar chromosomes, and is the site of RNA synthesis and processing. In some species, or in specialized cell types, RNA metabolism or DNA replication may be absent [goid 5634] [pmid 7925273] [evidence TAS]; All of the con…	The synthesis of either RNA on a template of DNA or DNA on a template of RNA [goid 6350] [pmid 7925273] [evidence TAS]; The process of removing one or more phosphoric residues from a protein [goid 6470] [pmid 7925273] [evidence TAS]; Progression through mitosis, the division of the eukaryotic cell nucleus to produce two daughter nuclei that, usually, contain the identical chromosome complement to…	Catalysis of the reaction: a phosphoprotein + H2O = a protein + phosphate. Together with protein kinases, these enzymes control the state of phosphorylation of cell proteins and thereby provide an important mechanism for regulating cellular activity [goid 4721] [evidence IEA]; Interacting selectively with iron (Fe) ions [goid 5506] [evidence IEA]; Catalysis of the hydrolysis of various bonds, e.g…	FLJ36922; PP5; PPP5
ILMN_1872600		15.5292	0.0441558	1	0.592208	4.04695	1	4.04695	1	0.2471	-2.01683	Hs.147562	HS.147562	16	601311935F1 NIH_MGC_44 Homo sapiens cDNA clone IMAGE:3658737 5, mRNA sequence		HS.147562	1450215	Homo sapiens	Unigene	ILMN_78524	Hs.147562		Hs.147562		9340097	BE394732		1450215	S	457	CTATGGCAAAGAGTTCGCAGCTGGTGGTGAGGCTTTGAGGTGGGGCTGCC	-	51633036-51633083:51633085-51633086
ILMN_1725327	LOC643772	15.5229	0.0441558	1	0.487013	4.04639	1	4.04639	1	0.247134	-2.01664	XM_927061.1	LOC643772	9	PREDICTED: Homo sapiens similar to Contactin-associated protein-like 3 precursor (Cell recognition molecule Caspr3) (LOC643772), mRNA.		LOC643772	5050170	Homo sapiens	RefSeq	ILMN_35278	XM_927061.1	XM_927061.1		643772	89030147	XM_927061.1	XP_932154.1	5050170	S	695	GACAGCCTCTCAAACAGTGGTAATTGGGGCATTGCAAGGTTTTCACAGTT	-	128614-128663
ILMN_1757606	LOC644768	15.4694	0.0454546	1	0.653247	4.04171	1	4.04171	1	0.24742	-2.01497	XM_940122.1	LOC644768	22	PREDICTED: Homo sapiens misc_RNA (LOC644768), miscRNA.		LOC644768	5340259	Homo sapiens	RefSeq	ILMN_163167	XR_016834.1	XR_016834.1		644768	113429288	XR_016834.1		5340259	S	1316	GCTCCAAATGGAGCTCTACTTATGGGCATTCTGGGGCCTAAACTGCTTAC	-	15289744-15289793	22q11.1d
ILMN_1807610	PRPH2	15.4513	0.0454546	1	0.518182	4.04013	1	4.04013	1	0.247517	-2.0144	NM_000322.2	PRPH2	6	Homo sapiens peripherin 2 (retinal degeneration, slow) (PRPH2), mRNA.	TSPAN22; PRPH; AVMD; AOFMD; rd2; RP7; RDS	PRPH2	4590669	Homo sapiens	RefSeq	ILMN_16113	NM_000322.3	NM_000322.3		5961	118572595	NM_000322.3	NP_000313.2	4590669	S	2707	TCCCCCAAGCAGAAGACCAGATCCAAGATGTTTGGACACCCTGTCAGACG	-	42772532-42772581	6p21.1e	Double layer of lipid molecules that encloses all cells, and, in eukaryotes, many organelles; may be a single or double lipid bilayer; also includes associated proteins [goid 16020] [evidence IEA]; Penetrating at least one phospholipid bilayer of a membrane. May also refer to the state of being buried in the bilayer with no exposure outside the bilayer. When used to describe a protein, indicates …	The attachment of a cell, either to another cell or to an underlying substrate such as the extracellular matrix, via cell adhesion molecules [goid 7155] [evidence IEA]; The series of events required for an organism to receive a visual stimulus, convert it to a molecular signal, and recognize and characterize the signal. Visual stimuli are detected in the form of photons and are processed to form …	Interacting selectively with any protein or protein complex (a complex of two or more proteins that may include other nonprotein molecules) [goid 5515] [evidence IEA]	TSPAN22; PRPH; AVMD; AOFMD; RP7; PRPH2
ILMN_3289302	LOC100131699	15.432	0.0454546	1	0.455844	4.03844	1	4.03844	1	0.247621	-2.0138	XM_001723921.1	LOC100131699		PREDICTED: Homo sapiens hypothetical protein LOC100131699 (LOC100131699), mRNA.		LOC100131699	270041	Homo sapiens	RefSeq	ILMN_346795	XM_001723921.1	XM_001723921.1		100131699	169188332	XM_001723921.1	XP_001723973.1	270041	M	360	CGGATTTGGCTGGACCTGCTGGTGCTGAGCATAAGAGATGAAGCCCACCT			10q23.1c
ILMN_1820550		15.42	0.0454546	1	0.645455	4.03739	1	4.03739	1	0.247685	-2.01342	Hs.314414	HS.314414	5	Homo sapiens, clone IMAGE:5743779, mRNA		HS.314414	870300	Homo sapiens	Unigene	ILMN_85939	Hs.314414		Hs.314414		26454843	BC040901		870300	S	688	CAGTTTCCAACAGCCTGCGGTCAGAACCACCTGGAGCCTTCCCCGTTTTC	+	179220124-179220173
ILMN_1887305		15.4183	0.0454546	1	0.581818	4.03723	1	4.03723	1	0.247695	-2.01337	Hs.549784	HS.549784	10	CR740207 NCI_CGAP_GCB1 Homo sapiens cDNA clone IMAGp971G2055 ; IMAGE:824852 5, mRNA sequence		HS.549784	6250168	Homo sapiens	Unigene	ILMN_110067	Hs.549784		Hs.549784		51647947	CR740207		6250168	S	475	GCCTAAACCAGGTATGCCAATCTGTCTTGTGTCCACATACTAACAGAGGG	+	6435602-6435651
ILMN_1866984		15.4138	0.0467533	1	0.493507	4.03684	1	4.03684	1	0.247718	-2.01323	Hs.540658	HS.540658	16	Homo sapiens mRNA; cDNA DKFZp434F0535 (from clone DKFZp434F0535)		HS.540658	6520341	Homo sapiens	Unigene	ILMN_105277	Hs.540658		Hs.540658		5912015	AL117506		6520341	S	914	GCGATGGATTTGGGCATGTGGGCCAGTTGGGATCAAGGGAAAGGAAGCAT	+	8289408-8289457
ILMN_1689792	LOC646445	15.3707	0.0467533	1	0.536364	4.03304	1	4.03304	1	0.247952	-2.01187	XM_929372.1	LOC646445	Y	PREDICTED: Homo sapiens hypothetical protein LOC646445 (LOC646445), mRNA.		LOC646445	4210242	Homo sapiens	RefSeq	ILMN_32101	XM_929372.1	XM_929372.1		646445	89061243	XM_929372.1	XP_934465.1	4210242	S	1	ATGGCTCCCGAGAATAGCTGTGCTCTTAATTTGGCATTTGTGGCTCAGGC	+	7762583-7762632
ILMN_1736017	LOC643834	15.3585	0.0467533	1	0.531169	4.03197	1	4.03197	1	0.248018	-2.01148	XM_932192.1	LOC643834	11	PREDICTED: Homo sapiens similar to Pepsin A precursor, transcript variant 2 (LOC643834), mRNA.		LOC643834	4120504	Homo sapiens	RefSeq	ILMN_40634	XM_932192.1	XM_932192.1		643834	89033999	XM_932192.1	XP_937285.1	4120504	I	1	TTTTTTCTCCCTCTCTATTCAGCTGTCTCCATCCCCCTTTTCCGCCTCTC	+	60727746-60727795	11q12.2b
ILMN_1761361	LOC441347	15.3253	0.048052	1	0.68052	4.02904	1	4.02904	1	0.248198	-2.01044	XM_496974.2	LOC441347		PREDICTED: Homo sapiens similar to family with sequence similarity 9, member C (LOC441347), mRNA.		LOC441347	990253	Homo sapiens	RefSeq	ILMN_38340	XM_940754.1	XM_940754.1		441347	89028620	XM_940754.1	XP_945847.1	990253	A	3	GGCCACCCAGGAAATGGAACAGGGAGAAAAGGATCCAGAAACTGATGAGC			8p11.21a
ILMN_1705207	FLJ22447	15.3155	0.048052	1	0.749351	4.02817	1	4.02817	1	0.248252	-2.01012	XM_378462.3	FLJ22447	14	PREDICTED: Homo sapiens hypothetical gene supported by AK026100, transcript variant 1 (FLJ22447), mRNA.		FLJ22447	3450561	Homo sapiens	RefSeq	ILMN_39862	XM_378462.4	XM_378462.4		400221	113424630	XM_378462.4	XP_378462.2	3450561	I	1156	TATGACTAGTACAAGTTTATAACTACAAAAAACAGAGATTTTGTCATCTT	+	61191028-61191077	14q23.1c
ILMN_2415303	CLEC10A	15.2989	0.048052	1	0.554546	4.0267	1	4.0267	1	0.248342	-2.0096	NM_006344.2	CLEC10A	17	Homo sapiens C-type lectin domain family 10, member A (CLEC10A), transcript variant 2, mRNA.	HML; CD301; HML2; CLECSF13; CLECSF14	CLEC10A	6270564	Homo sapiens	RefSeq	ILMN_11630	NM_006344.2	NM_006344.2		10462	53832015	NM_006344.2	NP_006335.2	6270564	A	1562	CCAGGCCAGTGATCTACTTCTTTTTCACTATTTATTGGCCTTGCCTCTTC	-	6977943-6977992	17p13.1d	The membrane surrounding a cell that separates the cell from its external environment. It consists of a phospholipid bilayer and associated proteins [goid 5886] [pmid 8598452] [evidence TAS]; Penetrating at least one phospholipid bilayer of a membrane. May also refer to the state of being buried in the bilayer with no exposure outside the bilayer. When used to describe a protein, indicates that a…	A type of vesicle-mediated transport in which cells take up external materials or membrane constituents by the invagination of small region of the plasma membrane to form a new membrane-bounded vesicle [goid 6897] [evidence IEA]; Any immune system process that functions in the calibrated response of an organism to a potential internal or invasive threat [goid 6955] [evidence IEA]	The selective, often stoichiometric, interaction of a molecule with one or more specific sites on another molecule [goid 5488] [evidence IEA]; Interacting selectively with any mono-, di- or trisaccharide carbohydrate [goid 5529] [pmid 8598452] [evidence TAS]	HML; CD301; HML2; CLECSF13; CLECSF14
ILMN_1790455	BCAM	15.2951	0.048052	1	0.579221	4.02637	1	4.02637	1	0.248363	-2.00948	NM_005581.3	BCAM	19	Homo sapiens basal cell adhesion molecule (Lutheran blood group) (BCAM), transcript variant 1, mRNA.	AU; CD239; LU; MSK19	BCAM	1260719	Homo sapiens	RefSeq	ILMN_25744	NM_005581.3	NM_005581.3		4059	61742795	NM_005581.3	NP_005572.2	1260719	I	2156	GGAATGTGACTCTCCCAGGCCCCAGAATAGCTCCTGGACCCAAGCCCAAG	+	45324403-45324452	19q13.32a	The membrane surrounding a cell that separates the cell from its external environment. It consists of a phospholipid bilayer and associated proteins [goid 5886] [evidence IEA]; Penetrating at least one phospholipid bilayer of a membrane. May also refer to the state of being buried in the bilayer with no exposure outside the bilayer. When used to describe a protein, indicates that all or part of t…	The attachment of a cell, either to another cell or to an underlying substrate such as the extracellular matrix, via cell adhesion molecules [goid 7155] [evidence IEA]; The attachment of a cell, either to another cell or to an underlying substrate such as the extracellular matrix, via cell adhesion molecules [goid 7155] [pmid 7954395] [evidence TAS]; The cascade of processes by which a signal int…	Combining with a laminin, a glycoprotein that constitutes the majority of proteins in the basement membrane, to initiate a change in cell activity [goid 5055] [evidence IEA]; Combining with a laminin, a glycoprotein that constitutes the majority of proteins in the basement membrane, to initiate a change in cell activity [goid 5055] [evidence IEA]	AU; CD239; LU; MSK19
ILMN_1676833	CYB5RL	15.2727	0.048052	1	0.685714	4.02438	1	4.02438	1	0.248485	-2.00877	NM_001031672.1	CYB5RL	1	Homo sapiens cytochrome b5 reductase-like (CYB5RL), mRNA.		CYB5RL	1070685	Homo sapiens	RefSeq	ILMN_4186	NM_001031672.2	NM_001031672.2		606495	134133307	NM_001031672.2	NP_001026842.2	1070685	S	524	CCCCTCCAAGCTGAACCCAGAGACCTTCGTGGCCTTCTGCATCATTGCCA	-	54656514-54656563	1p32.3b
ILMN_1660323	LOC731999	15.2223	0.048052	1	0.772727	4.01991	1	4.01991	1	0.248762	-2.00716	XM_945831.1	LOC731999		PREDICTED: Homo sapiens similar to CG1486-PA, isoform A (LOC731999), mRNA.		LOC731999	3610341	Homo sapiens	RefSeq	ILMN_183522	XM_001131546.1	XM_001131546.1		731999	113426477	XM_001131546.1	XP_001131546.1	3610341	I	365	GTCAGCGCTGCCAGCGTGGAAGGAGCTGCGGGGCGCGGGAGGAGGAAGTA
ILMN_1722294	CPNE8	15.182	0.048052	1	0.590909	4.01631	1	4.01631	1	0.248985	-2.00587	NM_153634.2	CPNE8	12	Homo sapiens copine VIII (CPNE8), mRNA.	MGC129646; MGC129645	CPNE8	580592	Homo sapiens	RefSeq	ILMN_20089	NM_153634.2	NM_153634.2		144402	38683845	NM_153634.2	NP_705898.1	580592	S	2733	CTTGTTATCACCATTCCACGTTGCCACACAAGGTGCACAGGCTGGAAGTC	-	39046680-39046729	12q12a-q12b				MGC129646; MGC129645
ILMN_1781481	LOC653325	15.1458	0.0493507	1	0.637662	4.01309	1	4.01309	1	0.249185	-2.00471	XM_926890.1	LOC653325	9	PREDICTED: Homo sapiens similar to Similar to RIKEN cDNA 2310002J15 gene (LOC653325), mRNA.		LOC653325	4610730	Homo sapiens	RefSeq	ILMN_34779	XM_926890.1	XM_926890.1		653325	89030134	XM_926890.1	XP_931983.1	4610730	S	2114	TCTGGATTTGAGCTGACCTGCGCTCCCTGGGGCCGAGACTGAGACTGTGA	+	139240815-139240864	9q34.3f
ILMN_3244883	SNORA69	15.1423	0.0493507	1	0.451948	4.01277	1	4.01277	1	0.249204	-2.0046	NR_002584.1	SNORA69	X	Homo sapiens small nucleolar RNA, H/ACA box 69 (SNORA69), small nucleolar RNA.	RNU69; U69; U69A	SNORA69	4280369	Homo sapiens	RefSeq	ILMN_7553	NR_002584.1	NR_002584.1		26779	77993287	NR_002584.1		4280369	S	35	GAAGTACTGCCATTATCCTGCTGAAAGAAAAGCCGTGTTAATCATTTTTG	-	118921363-118921412	Xq24c				RNU69; U69; U69A
ILMN_1690547	LOC647181	15.1234	0.0493507	1	0.82987	4.01108	1	4.01108	1	0.249309	-2.00399	XM_934462.1	LOC647181	13	PREDICTED: Homo sapiens hypothetical protein LOC647181 (LOC647181), mRNA.		LOC647181	1050167	Homo sapiens	RefSeq	ILMN_35476	XM_934462.1	XM_934462.1		647181	89036735	XM_934462.1	XP_939555.1	1050167	S	83	GCTGGGCCTGAGAATCAGGAGAGTCAATGGTATTAGTGCTTGTCCGGAAG	+	50940500-50940504:50978680-50978724
ILMN_3286660	LOC647070	15.1207	0.0493507	1	0.532467	4.01084	1	4.01084	1	0.249324	-2.0039	XR_041239.1	LOC647070		PREDICTED: Homo sapiens misc_RNA (LOC647070), miscRNA.		LOC647070	540292	Homo sapiens	RefSeq	ILMN_344463	XR_041239.1	XR_041239.1		647070	169162420	XR_041239.1		540292	M	884	AGGAGAATTGCTTGAACCTGGAGGGAGGAGGGGCAGAAGTTGCAGCGAGC			1q25.3d
ILMN_1893098		15.1153	0.0493507	1	0.792208	4.01036	1	4.01036	1	0.249354	-2.00373	Hs.542369	HS.542369	20	UI-CF-EN1-aei-f-06-0-UI.s1 UI-CF-EN1 Homo sapiens cDNA clone UI-CF-EN1-aei-f-06-0-UI 3, mRNA sequence		HS.542369	5910246	Homo sapiens	Unigene	ILMN_106255	Hs.542369		Hs.542369		19796685	BQ045420		5910246	S	549	AGATGGTAGGGCAGGCTGGGTCAGTGCGTGGAGCATGGGCTCTCAATTCA	+	31330979-31331028
ILMN_3235775	LOC553137	15.1021	0.0506494	1	0.471429	4.00917	1	4.00917	1	0.249428	-2.0033	NR_015365.1	LOC553137	6	Homo sapiens hypothetical LOC553137 (LOC553137), non-coding RNA.		LOC553137	3360040	Homo sapiens	RefSeq	ILMN_334724	NR_015365.1	NR_015365.1		553137	168693611	NR_015365.1		3360040	S	1884	CCAAGATAGGCCCACCCTGACAAAGCCTAAAACCAACTCTTCATAGCCGC	-	107218529-107218578
ILMN_1658383	HSPA6	22.5526	0.0155844	1.20076	0.41948	4.55782	1.138	4.55782	1.138	0.249681	-2.00184	XM_942594.1	HSPA6	1	Homo sapiens heat shock 70kDa protein 6 (HSP70B') (HSPA6), mRNA.		HSPA6	1710553	Homo sapiens	RefSeq	ILMN_5976	NM_002155.3	NM_002155.3		3310	42822885	NM_002155.3	NP_002146.2	1710553	S	1364	GCCGGTGGAGAAGGCCCTGCGGGATGCCAAGCTGGACAAGGCCCAGATTC	+	159762023-159762072	1q23.3a		A change in state or activity of a cell or an organism (in terms of movement, secretion, enzyme production, gene expression, etc.) as a result of an unfolded protein stimulus [goid 6986] [pmid 2327978] [evidence TAS]	Interacting selectively with a nucleotide, any compound consisting of a nucleoside that is esterified with (ortho)phosphate or an oligophosphate at any hydroxyl group on the ribose or deoxyribose moiety [goid 166] [evidence IEA]; Interacting selectively with ATP, adenosine 5'-triphosphate, a universally important coenzyme and enzyme regulator [goid 5524] [evidence IEA]
ILMN_1824767		15.0543	0.0519481	1	0.45974	4.00489	1	4.00489	1	0.249695	-2.00176	Hs.562129	HS.562129	1	UI-E-DW1-ahc-o-03-0-UI.s1 UI-E-DW1 Homo sapiens cDNA clone UI-E-DW1-ahc-o-03-0-UI 3, mRNA sequence		HS.562129	6590102	Homo sapiens	Unigene	ILMN_115304	Hs.562129		Hs.562129		18980089	BM670198		6590102	S	282	TCTTGGGTGTTCTCACTCTGGGGGCCTGACATTCCTCGCGTGTCTAAGGC	+	182621774-182621823
ILMN_1652081	LOC644003	15.0514	0.0519481	1	0.666234	4.00463	1	4.00463	1	0.249711	-2.00167	XM_927256.1	LOC644003	4	PREDICTED: Homo sapiens similar to Mucin-2 precursor (Intestinal mucin 2) (LOC644003), mRNA.		LOC644003	2030010	Homo sapiens	RefSeq	ILMN_34958	XM_927256.1	XM_927256.1		644003	88972616	XM_927256.1	XP_932349.1	2030010	S	509	TTCAGACCTGTATCCCCACCGCGGACACCCCTGGCTACTGTTCAGACCTA	+	7534991-7535039:7535232-7535232
ILMN_1702188	ZNF302	19.654	0.025974	1.13015	0.425974	4.36835	1.09096	4.36835	1.09096	0.249741	-2.0015	XM_927060.1	ZNF302	19	Homo sapiens zinc finger protein 302 (ZNF302), transcript variant 2, mRNA.	HSD16; ZNF327; MST154; ZNF135L; ZNF140L; MSTP154	ZNF302	6220753	Homo sapiens	RefSeq	ILMN_26556	NM_001012320.1	NM_001012320.1		55900	59850750	NM_001012320.1	NP_001012320.1	6220753	S	1480	ATGCATTTGAGAAATCACATTAGATTGAAACCCTACGAATGCAGTATATG	+	35176182-35176231	19q13.11c	The living contents of a cell; the matter contained within (but not including) the plasma membrane, usually taken to exclude large vacuoles and masses of secretory or ingested material. In eukaryotes it includes the nucleus and cytoplasm [goid 5622] [evidence IEA]; A membrane-bounded organelle of eukaryotic cells in which chromosomes are housed and replicated. In most cells, the nucleus contains …	The synthesis of either RNA on a template of DNA or DNA on a template of RNA [goid 6350] [evidence IEA]; Any process that modulates the frequency, rate or extent of DNA-dependent transcription [goid 6355] [evidence IEA]	Interacting selectively with DNA (deoxyribonucleic acid) [goid 3677] [evidence IEA]; Interacting selectively with zinc (Zn) ions [goid 8270] [evidence IEA]; Interacting selectively with any metal ion [goid 46872] [evidence IEA]
ILMN_1669532	LOC441320	15.0017	0.0519481	1	0.488312	4.00015	1	4.00015	1	0.249991	-2.00005	XM_496950.2	LOC441320	8	PREDICTED: Homo sapiens similar to seven transmembrane helix receptor (LOC441320), mRNA.		LOC441320	6550414	Homo sapiens	RefSeq	ILMN_40726	XM_496950.2	XM_496950.2		441320	89027733	XM_496950.2	XP_496950.2	6550414	S	76	GCTCAAGGAGCGTCGGTGGAAGGCGGACAGGATGCTGAAGTTTTACAACG	-	7083438-7083487	8p23.1f
ILMN_2279182	SMAGP	14.9792	0.0519481	1	0.61039	3.99812	1	3.99812	1	0.250117	-1.99932	NM_001031628.1	SMAGP	12	Homo sapiens small cell adhesion glycoprotein (SMAGP), transcript variant 1, mRNA.	MGC149454; MGC149453	SMAGP	6220253	Homo sapiens	RefSeq	ILMN_22527	NM_001031628.1	NM_001031628.1		57228	76496484	NM_001031628.1	NP_001026798.1	6220253	I	99	GTTGAGTTCAAAAGGACGCGCGGAGCGGCGCCGGCCCTTCACCAGCAGCC	-	51664054-51664103	12q13.13b	The membrane surrounding a cell that separates the cell from its external environment. It consists of a phospholipid bilayer and associated proteins [goid 5886] [evidence IEA]; Penetrating at least one phospholipid bilayer of a membrane. May also refer to the state of being buried in the bilayer with no exposure outside the bilayer. When used to describe a protein, indicates that all or part of t…			MGC149454; MGC149453
ILMN_1765373	LOC644686	14.9686	0.0519481	1	0.596104	3.99717	1	3.99717	1	0.250177	-1.99898	XM_942191.1	LOC644686		PREDICTED: Homo sapiens hypothetical LOC644686 (LOC644686), mRNA.		LOC644686	2450672	Homo sapiens	RefSeq	ILMN_46244	XM_942191.2	XM_942191.2		644686	113413715	XM_942191.2	XP_947284.1	2450672	S	1228	CTCCCAGTGCCATCCCTTCATCCACCCAATGCCTTCCCTCTGAAGATCAG
ILMN_1663718	LHFPL3	14.9659	0.0519481	1	0.458442	3.99692	1	3.99692	1	0.250193	-1.99889	NM_199000.1	LHFPL3	7	Homo sapiens lipoma HMGIC fusion partner-like 3 (LHFPL3), mRNA.	LHFPL4	LHFPL3	5260750	Homo sapiens	RefSeq	ILMN_18170	NM_199000.2	NM_199000.2		375612	108773777	NM_199000.2	NP_945351.1	5260750	S	1274	TCCTATCTCAATAGCCAAGAGGCTGATCAAGCGTCATTTATTGAGGAAGC	+	104164493-104164542	7q22.1h
ILMN_1678859	LOC649210	14.9526	0.0519481	1	0.68052	3.99572	1	3.99572	1	0.250268	-1.99846	XM_938277.1	LOC649210		PREDICTED: Homo sapiens similar to Ig lambda chain V region 4A precursor (LOC649210), mRNA.		LOC649210	6900291	Homo sapiens	RefSeq	ILMN_33006	XM_938277.1	XM_938277.1		649210	89059195	XM_938277.1	XP_943370.1	6900291	S	244	TCCACGCACGCTCATCTACAGCACAAACACTCGCTCTTCTGGGGTCCCTG
ILMN_1769187	LOC644743	14.9484	0.0519481	1	0.625974	3.99534	1	3.99534	1	0.250292	-1.99832	XM_945181.1	LOC644743	1	PREDICTED: Homo sapiens hypothetical LOC644743 (LOC644743), mRNA.		LOC644743	7650221	Homo sapiens	RefSeq	ILMN_169962	XR_016703.1	XR_016703.1		644743	113408554	XR_016703.1		7650221	S	1350	TATCCATACGAAGACCACCAGCAGCTATGCAGGTGCGCTGAGCTCGGCCT	-	44341750-44341799	1p34.1e
ILMN_1699469	KCNIP4	14.9179	0.0519481	1	0.492208	3.99258	1	3.99258	1	0.250465	-1.99732	NM_147182.2	KCNIP4	4	Homo sapiens Kv channel interacting protein 4 (KCNIP4), transcript variant 3, mRNA.	MGC44947; KCHIP4; CALP	KCNIP4	380332	Homo sapiens	RefSeq	ILMN_12962	NM_147182.3	NM_147182.3		80333	78190483	NM_147182.3	NP_671711.1	380332	I	215	GCTGTCCTTGACAAGAAGACTTACACCCAGTGGTCCCAGAGGGAGACTTC	-	21764572-21764621	4p15.31d-p15.31b	The membrane surrounding a cell that separates the cell from its external environment. It consists of a phospholipid bilayer and associated proteins [goid 5886] [evidence IEA]	The directed movement of charged atoms or small charged molecules into, out of, within or between cells [goid 6811] [evidence IEA]; The directed movement of potassium ions (K+) into, out of, within or between cells [goid 6813] [evidence IEA]	Catalysis of the transmembrane transfer of an ion by a voltage-gated channel. An ion is an atom or group of atoms carrying an electric charge by virtue of having gained or lost one or more electrons [goid 5244] [evidence IEA]; Catalysis of facilitated diffusion of a potassium ion (by an energy-independent process) involving passage through a transmembrane aqueous pore or channel without evidence …	MGC44947; KCHIP4; CALP
ILMN_1661968	LOC644010	14.9143	0.0519481	1	0.757143	3.99225	1	3.99225	1	0.250485	-1.9972	XM_928638.1	LOC644010		PREDICTED: Homo sapiens hypothetical LOC644010, transcript variant 1 (LOC644010), mRNA.		LOC644010	270148	Homo sapiens	RefSeq	ILMN_43413	XM_938374.2	XM_938374.2		644010	113417035	XM_938374.2	XP_943467.1	270148	I	2577	TCAGATGGCCTTGATATATGGGAATAATCGTTGCAGGAGGGTAGGGGAAA			5p12c
ILMN_1781833	BOLL	14.8897	0.0519481	1	0.472727	3.99002	1	3.99002	1	0.250625	-1.9964	NM_033030.3	BOLL	2	Homo sapiens bol, boule-like (Drosophila) (BOLL), transcript variant 2, mRNA.	BOULE	BOLL	4920703	Homo sapiens	RefSeq	ILMN_20692	NM_033030.3	NM_033030.3		66037	37574729	NM_033030.3	NP_149019.1	4920703	I	174	TCGGTGCCCAAGTTCACGATGACCCGAGAGAACTCGAGGAAGTTGTCGCC	-	198358096-198358145	2q33.1b	All of the contents of a cell excluding the plasma membrane and nucleus, but including other subcellular structures [goid 5737] [pmid 11390979] [evidence IDA]	Any process that modulates the frequency, rate or extent of the chemical reactions and pathways resulting in the formation of proteins by the translation of mRNA [goid 6417] [evidence IEA]; Progression through the nuclear division phase of a meiotic cell cycle, the specialized nuclear and cell division in which a single diploid cell undergoes two nuclear divisions following a single round of DNA …	Interacting selectively with a nucleotide, any compound consisting of a nucleoside that is esterified with (ortho)phosphate or an oligophosphate at any hydroxyl group on the ribose or deoxyribose moiety [goid 166] [evidence IEA]; Interacting selectively with an RNA molecule or a portion thereof [goid 3723] [evidence IEA]; Interacting selectively with any protein or protein complex (a complex of t…	BOULE
ILMN_1792347	LOC133185	14.8823	0.0519481	1	0.815584	3.98935	1	3.98935	1	0.250667	-1.99615	XM_068229.3	LOC133185	4	PREDICTED: Homo sapiens similar to calmodulin regulated spectrin-associated protein 1-like 1 (LOC133185), mRNA.		LOC133185	5310619	Homo sapiens	RefSeq	ILMN_39163	XM_068229.3	XM_068229.3		133185	88973788	XM_068229.3	XP_068229.3	5310619	S	110	AGACACTTCCTGGCGGGGGCCAACAACAGCTCCAGCTGACATCTGATAAC	-	32916678-32916683:32919061-32919104	4p15.1c
ILMN_1726758	LOC645402	14.8675	0.0519481	1	0.820779	3.988	1	3.988	1	0.250752	-1.99566	NM_201402.1	LOC645402	8	PREDICTED: Homo sapiens similar to deubiquitinating enzyme 3 (LOC645402), mRNA.		LOC645402	630739	Homo sapiens	RefSeq	ILMN_41573	XM_928448.2	XM_928448.2		645402	113419933	XM_928448.2	XP_933541.1	630739	A	539	ACAAGCAGGTAGATCATCACTCTAAGGACACCACCCTCATCCACCAAATA	+	7182585-7182634	8p23.1f
ILMN_1806150	KCNQ1	14.8564	0.0519481	1	0.592208	3.98699	1	3.98699	1	0.250816	-1.9953	NM_181798.1	KCNQ1	11	Homo sapiens potassium voltage-gated channel, KQT-like subfamily, member 1 (KCNQ1), transcript variant 2, mRNA.	JLNS1; ATFB1; WRS; LQT; Kv1.9; RWS; Kv7.1; FLJ26167; SQT2; KCNA8; KVLQT1; KCNA9; LQT1	KCNQ1	3180148	Homo sapiens	RefSeq	ILMN_1126	NM_181798.1	NM_181798.1		3784	32479524	NM_181798.1	NP_861463.1	3180148	I	66	TGTGTCTGGAGTGTAGGATGGCACTGGTGCCGGGCCTGGATTTACTCAGC	+	2439325-2439374	11p15.5a-p15.4d	A protein complex that forms a transmembrane channel through which potassium ions may cross a cell membrane in response to changes in membrane potential [goid 8076] [pmid 8900283] [evidence TAS]; Double layer of lipid molecules that encloses all cells, and, in eukaryotes, many organelles; may be a single or double lipid bilayer; also includes associated proteins [goid 16020] [evidence IEA]; Penet…	The directed movement of charged atoms or small charged molecules into, out of, within or between cells [goid 6811] [evidence IEA]; The directed movement of potassium ions (K+) into, out of, within or between cells [goid 6813] [pmid 8900283] [evidence TAS]; A process whereby force is generated within muscle tissue, resulting in a change in muscle geometry. Force generation involves a chemo-mechan…	Catalysis of the transmembrane transfer of an ion by a voltage-gated channel. An ion is an atom or group of atoms carrying an electric charge by virtue of having gained or lost one or more electrons [goid 5244] [evidence IEA]; [goid 5251] [pmid 8900283] [evidence TAS]; Interacting selectively with potassium (K+) ions [goid 30955] [evidence IEA]	JLNS1; ATFB1; WRS; LQT; Kv1.9; RWS; Kv7.1; FLJ26167; SQT2; KCNA8; KVLQT1; KCNA9; LQT1
ILMN_1816990		20.8494	0.0194805	1.16752	0.420779	4.44952	1.11605	4.44952	1.11605	0.250824	-1.99525	Hs.565411	HS.565411	2	UI-H-BI4-apo-a-09-0-UI.s1 NCI_CGAP_Sub8 Homo sapiens cDNA clone IMAGE:3088024 3, mRNA sequence		HS.565411	6560332	Homo sapiens	Unigene	ILMN_117889	Hs.565411		Hs.565411		11594098	BF510800		6560332	S	397	CAGTTGAACAGGGGGAGAGAGAGGGAGAGATCATGAGCATAGGAGTAAAG	-	153366215-153366264
ILMN_2413236	MAGEB1	14.8362	0.0519481	1	0.794805	3.98515	1	3.98515	1	0.250931	-1.99464	NM_002363.3	MAGEB1	X	Homo sapiens melanoma antigen family B, 1 (MAGEB1), transcript variant 1, mRNA.	MAGEL1; MAGE-Xp; MGC9322; DAM10	MAGEB1	2900326	Homo sapiens	RefSeq	ILMN_26455	NM_002363.3	NM_002363.3		4112	29171706	NM_002363.3	NP_002354.2	2900326	A	1001	GGGAGCCTATGATGGAGAGGAGCACTTAATCTATGGGGAACCCCGTAAGT	+	30179212-30179261	Xp21.2a	A membrane-bounded organelle of eukaryotic cells in which chromosomes are housed and replicated. In most cells, the nucleus contains all of the cell's chromosomes except the organellar chromosomes, and is the site of RNA synthesis and processing. In some species, or in specialized cell types, RNA metabolism or DNA replication may be absent [goid 5634] [pmid 18029348] [evidence IDA]; A small, dens…			MAGEL1; MAGE-Xp; MGC9322; DAM10
ILMN_3237079	LOC100128573	14.8318	0.0519481	1	0.67013	3.98476	1	3.98476	1	0.250956	-1.99449	NR_024491.1	LOC100128573	19	Homo sapiens hypothetical LOC100128573 (LOC100128573), non-coding RNA.		LOC100128573	4570452	Homo sapiens	RefSeq	ILMN_370178	NR_024491.1	NR_024491.1		100128573	213513106	NR_024491.1		4570452	S	209	TACTCATGGCCAAGCTGCCTCTCACCCCAGATGGAGGAAGTGAAAGTTCC	-	7537989-7538038	19p13.2e
ILMN_1757427	XAGE1D	14.8298	0.0519481	1	0.71948	3.98457	1	3.98457	1	0.250968	-1.99442	NM_020411.1	XAGE1D	X	Homo sapiens X antigen family, member 1D (XAGE1D), transcript variant 1, mRNA.	XAGE-1; GAGED2	XAGE1D	4490162	Homo sapiens	RefSeq	ILMN_7953	NM_020411.1	NM_020411.1		9503	9966898	NM_020411.1	NP_065144.1	4490162	I	3	ACCTGGGAAGGAGCATAGGACAGGGCAAGGCGGGATAAGGAGGGGCACCA	-	52549968-52550017	Xp11.22b				XAGE-1; GAGED2
ILMN_3188023	LOC100130803	14.8	0.0519481	1	0.474026	3.98186	1	3.98186	1	0.251139	-1.99344	XM_001721001.1	LOC100130803		PREDICTED: Homo sapiens similar to hCG2041493 (LOC100130803), mRNA.		LOC100130803	6330431	Homo sapiens	RefSeq	ILMN_345001	XM_001721001.1	XM_001721001.1		100130803	169167881	XM_001721001.1	XP_001721053.1	6330431	A	20	CGAGAAGAGTGTCACATCCACAGGTACAAGGTGATTCCAGCTCCAGCCAC			5p13.3e
ILMN_3304072	PRG4	14.7964	0.0519481	1	0.483117	3.98152	1	3.98152	1	0.25116	-1.99332	NM_001127709.1	PRG4	1	Homo sapiens proteoglycan 4 (PRG4), transcript variant C, mRNA.		PRG4	460014	Homo sapiens	RefSeq	ILMN_364301	NM_001127709.1	NM_001127709.1		10216	189181721	NM_001127709.1	NP_001121181.1	460014	M	3304	CCACCATCTCCAGCTCGCAGAATTACTGAAGTTTGGGGTATTCCTTCCCC	+	186280198-186280247	1q31.1a	The space external to the outermost structure of a cell. For cells without external protective or external encapsulating structures this refers to space outside of the plasma membrane. This term covers the host cell environment outside an intracellular parasite [goid 5576] [evidence IEA]	The multiplication or reproduction of cells, resulting in the expansion of a cell population [goid 8283] [pmid 10545950] [evidence TAS]	Catalysis of a biochemical reaction at physiological temperatures. In biologically catalyzed reactions, the reactants are known as substrates, and the catalysts are naturally occurring macromolecular substances known as enzymes. Enzymes possess specific binding sites for substrates, and are usually composed wholly or largely of protein, but RNA that has catalytic activity (ribozyme) is often also…
ILMN_1660636	WWOX	14.7747	0.0519481	1	0.962338	3.97954	1	3.97954	1	0.251285	-1.9926	NM_130791.1	WWOX	16	Homo sapiens WW domain containing oxidoreductase (WWOX), transcript variant 2, mRNA.	FOR; HHCMA56; FRA16D; WWOX v8; WOX1; D16S432E; PRO0128	WWOX	1050608	Homo sapiens	RefSeq	ILMN_21082	NM_130791.1	NM_130791.1		51741	18860883	NM_130791.1	NP_570607.1	1050608	I	653	CCACCCTCCGCCAGAAAAGTGCAGAATAAAAATTTTCCACTAGCAAAAGA	+	76870012-76870054:76870055-76870061	16q23.1d-q23.1e	A membrane-bounded organelle of eukaryotic cells in which chromosomes are housed and replicated. In most cells, the nucleus contains all of the cell's chromosomes except the organellar chromosomes, and is the site of RNA synthesis and processing. In some species, or in specialized cell types, RNA metabolism or DNA replication may be absent [goid 5634] [evidence IEA]; All of the contents of a cell…	The chemical reactions and pathways involving steroids, compounds with a 1,2,cyclopentanoperhydrophenanthrene nucleus [goid 8202] [pmid 10786676] [evidence TAS]; Any process that stops, prevents or reduces the rate or extent of progression through the cell cycle [goid 45786] [evidence IEA]; The process of removal or addition of one or more electrons with or without the concomitant removal or addi…	Catalysis of an oxidation-reduction (redox) reaction, a reversible chemical reaction in which the oxidation state of an atom or atoms within a molecule is altered. One substrate acts as a hydrogen or electron donor and becomes oxidized, while the other acts as hydrogen or electron acceptor and becomes reduced [goid 16491] [pmid 10786676] [evidence TAS]; Catalysis of an oxidation-reduction (redox)…	FOR; HHCMA56; FRA16D; WWOX v8; WOX1; D16S432E; PRO0128
ILMN_1748303	MUC5AC	21.0972	0.0194805	1.17698	0.420779	4.46579	1.12233	4.46579	1.12233	0.251317	-1.99242	XM_495860.2	MUC5AC	11	PREDICTED: Homo sapiens mucin 5AC, oligomeric mucus/gel-forming (MUC5AC), mRNA.		MUC5AC	1300240	Homo sapiens	RefSeq	ILMN_170468	XM_001134429.1	XM_001134429.1		4586	113422229	XM_001134429.1	XP_001134429.1	1300240	S	3619	ATGCATCCAGCCTGCTGTTCTGGGGACGTGAGCATCACCTGAGGGTCTCA	+	1178751-1178800	11p15.5c	The part of a cell or its extracellular environment in which a gene product is located. A gene product may be located in one or more parts of a cell and its location may be as specific as a particular macromolecular complex, that is, a stable, persistent association of macromolecules that function together [goid 5575] [evidence ND ]; The space external to the outermost structure of a cell. For ce…	Any process specifically pertinent to the functioning of integrated living units: cells, tissues, organs, and organisms. A process is a collection of molecular events with a defined beginning and end [goid 8150] [evidence ND ]; Any process specifically pertinent to the functioning of integrated living units: cells, tissues, organs, and organisms. A process is a collection of molecular events with…	Elemental activities, such as catalysis or binding, describing the actions of a gene product at the molecular level. A given gene product may exhibit one or more molecular functions [goid 3674] [evidence ND ]; Functions as a lubricant for an extracellular matrix, such as a mucous membrane [goid 30197] [pmid 7657101] [evidence NAS]; Elemental activities, such as catalysis or binding, describing th…
ILMN_1773966	LOC645232	14.754	0.0519481	1	0.702597	3.97764	1	3.97764	1	0.251405	-1.99191	XM_928271.1	LOC645232	7	PREDICTED: Homo sapiens hypothetical protein LOC645232 (LOC645232), mRNA.		LOC645232	3930121	Homo sapiens	RefSeq	ILMN_36604	XM_928271.1	XM_928271.1		645232	89024634	XM_928271.1	XP_933364.1	3930121	S	529	AGTGCATGAGGCTGAAAGTTCCAAGCCTCTTACCATGTGGTTTCATGGTA	-	70096-70145
ILMN_1652175	KRTAP9-8	14.7516	0.0519481	1	0.498701	3.97742	1	3.97742	1	0.251419	-1.99183	XM_926660.1	KRTAP9-8	17	Homo sapiens keratin associated protein 9-8 (KRTAP9-8), mRNA.	KAP9.8; KRTAP9.8	KRTAP9-8	1780523	Homo sapiens	RefSeq	ILMN_308034	NM_031963.2	NM_031963.2		83901	153218551	NM_031963.2	NP_114169.2	1780523	S	248	AGCACACCCTGCTGTCAGCCCACCTGCTGTGGCCAAACCAGCTGTGGGTC	+	36648043-36648092	17q21.2a	A filament composed of acidic and basic keratins (types I and II), typically expressed in epithelial cells. The keratins are the most diverse classes of IF proteins, with a large number of keratin isoforms being expressed. Each type of epithelium always expresses a characteristic combination of type I and type II keratins [goid 45095] [evidence IEA]
ILMN_2339294	LILRB5	14.7366	0.0519481	1	0.516883	3.97605	1	3.97605	1	0.251506	-1.99134	NM_006840.3	LILRB5	19	Homo sapiens leukocyte immunoglobulin-like receptor, subfamily B (with TM and ITIM domains), member 5 (LILRB5), transcript variant 2, mRNA.	LIR8; LIR-8; CD85C	LILRB5	4610010	Homo sapiens	RefSeq	ILMN_20751	NM_006840.3	NM_006840.3		10990	125987589	NM_006840.3	NP_006831.1	4610010	A	2007	CAGGACATCCTGGGAACTCTGGGACTCACTAGATTCTGCAGTCAAAGATG	-	59446289-59446338	19q13.42a	Double layer of lipid molecules that encloses all cells, and, in eukaryotes, many organelles; may be a single or double lipid bilayer; also includes associated proteins [goid 16020] [evidence IEA]; Penetrating at least one phospholipid bilayer of a membrane. May also refer to the state of being buried in the bilayer with no exposure outside the bilayer. When used to describe a protein, indicates …	Reactions, triggered in response to the presence of a foreign body or the occurrence of an injury, which result in restriction of damage to the organism attacked or prevention/recovery from the infection caused by the attack [goid 6952] [pmid 9548455] [evidence TAS]; Any immune system process that functions in the calibrated response of an organism to a potential internal or invasive threat [goid…	Combining with an extracellular or intracellular messenger to initiate a change in cell activity, and spanning to the membrane of either the cell or an organelle [goid 4888] [pmid 9548455] [evidence TAS]	LIR8; LIR-8; CD85C
ILMN_1702686	LOC652740	14.7114	0.0532468	1	0.448052	3.97374	1	3.97374	1	0.251652	-1.9905	XM_942368.1	LOC652740		PREDICTED: Homo sapiens similar to CHRNA7-FAM7A fusion isoform 1 (LOC652740), mRNA.		LOC652740	6350605	Homo sapiens	RefSeq	ILMN_43636	XM_942368.1	XM_942368.1		652740	89077209	XM_942368.1	XP_947461.1	6350605	S	26	TGTGTGCTACATCAGCAGAAACCAGAGTCATCCTTCTGAACTGGTGCGCG
ILMN_1904023		14.7069	0.0532468	1	0.716883	3.97333	1	3.97333	1	0.251678	-1.99035	Hs.579678	HS.579678	19	DKFZp686E0687_r1 686 (synonym: hlcc3) Homo sapiens cDNA clone DKFZp686E0687 5, mRNA sequence		HS.579678	4900056	Homo sapiens	Unigene	ILMN_131859	Hs.579678		Hs.579678		19695543	AL712188		4900056	S	295	ACCACCCATTTAGCAAAAGCTGCAGAGGGTAGGAAAAATCAGCCGGCAGC	-	43718204-43718253
ILMN_1792978	HAS2	14.6951	0.0532468	1	0.671429	3.97224	1	3.97224	1	0.251747	-1.98995	NM_005328.1	HAS2	8	Homo sapiens hyaluronan synthase 2 (HAS2), mRNA.	MGC126241; MGC126242	HAS2	840204	Homo sapiens	RefSeq	ILMN_22194	NM_005328.1	NM_005328.1		3037	4885390	NM_005328.1	NP_005319.1	840204	A	2203	GTTTTGACGTTTGCAGTCACACACAACACCTTAGTTCCTCTAGGGGCTGT	-	122695474-122695523	8q24.13a	Penetrating at least one phospholipid bilayer of a plasma membrane. May also refer to the state of being buried in the bilayer with no exposure outside the bilayer [goid 5887] [pmid 9169154] [evidence TAS]; Double layer of lipid molecules that encloses all cells, and, in eukaryotes, many organelles; may be a single or double lipid bilayer; also includes associated proteins [goid 16020] [evidence …		Catalysis of the transfer of a glycosyl group from one compound (donor) to another (acceptor) [goid 16757] [evidence IEA]; Catalysis of the reaction: UDP-D-glucuronate + UDP-N-acetyl-D-glucosamine = [beta-N-acetyl-D-glucosaminyl(1,4)beta-D-glucuronosyl(1,3)](n) + 2n UDP [goid 50501] [evidence IEA]	MGC126241; MGC126242
ILMN_3257162	LOC100128626	14.6902	0.0532468	1	0.5	3.97179	1	3.97179	1	0.251775	-1.98979	XR_038662.1	LOC100128626		PREDICTED: Homo sapiens misc_RNA (LOC100128626), miscRNA.		LOC100128626	1570682	Homo sapiens	RefSeq	ILMN_338593	XR_038662.1	XR_038662.1		100128626	169206205	XR_038662.1		1570682	M	641	AAGCTTCACTACAATGAAGGACTGAATATCAAACTAGCTAGAGAATTAAT			13q21.31c
ILMN_1787716	LOC653917	14.6791	0.0532468	1	0.474026	3.97077	1	3.97077	1	0.25184	-1.98942	XM_936729.1	LOC653917		PREDICTED: Homo sapiens similar to hypothetical protein LOC348840 (LOC653917), mRNA.		LOC653917	1340315	Homo sapiens	RefSeq	ILMN_33106	XM_936729.1	XM_936729.1		653917	88971875	XM_936729.1	XP_941822.1	1340315	S	2074	CAAGTAGATAATGGGGGCTAGAGTAGACAACTATTCTGTATATCTTCCAG
ILMN_1674837	LOC642864	14.6769	0.0545455	1	0.587013	3.97057	1	3.97057	1	0.251853	-1.98935	XM_926255.1	LOC642864	1	PREDICTED: Homo sapiens hypothetical protein LOC642864 (LOC642864), mRNA.		LOC642864	3130286	Homo sapiens	RefSeq	ILMN_38970	XM_926255.1	XM_926255.1		642864	88942943	XM_926255.1	XP_931348.1	3130286	S	98	CTAAATTTGATGCTGAAGTGCTAGCCTAAGCTCACTAACCTGCCAACTTA	+	109201465-109201514	1p13.3c
ILMN_1753139	LOC124220	14.6734	0.0545455	1	0.72987	3.97025	1	3.97025	1	0.251873	-1.98923	NM_145252.1	LOC124220	16	Homo sapiens similar to common salivary protein 1 (LOC124220), mRNA.	HRPE773; PRO1567	LOC124220	1470014	Homo sapiens	RefSeq	ILMN_18129	NM_145252.1	NM_145252.1		124220	21687059	NM_145252.1	NP_660295.1	1470014	S	449	TTTGGGAAGCTTGATGGCCAGATCTCCTCTGCCTACCCCAGCCAAGAGGG	+	2821967-2822016	16p13.3d				HRPE773; PRO1567
ILMN_1658618	LOC647666	14.6685	0.0545455	1	0.702597	3.9698	1	3.9698	1	0.251902	-1.98907	XM_942925.1	LOC647666		PREDICTED: Homo sapiens hypothetical protein LOC647666 (LOC647666), mRNA.		LOC647666	5720411	Homo sapiens	RefSeq	ILMN_33526	XM_942925.1	XM_942925.1		647666	89030548	XM_942925.1	XP_948018.1	5720411	S	61	ACATTCAGCTTCAAGACTAATCAATCGACGAAGCCATGGCTGTGACAAAC
ILMN_1902121		14.6595	0.0545455	1	0.897403	3.96897	1	3.96897	1	0.251955	-1.98876	Hs.537971	HS.537971	1	hn03d06.x1 NCI_CGAP_Thy6 Homo sapiens cDNA clone IMAGE:3021035 3, mRNA sequence		HS.537971	5860259	Homo sapiens	Unigene	ILMN_103621	Hs.537971		Hs.537971		7704881	AW772810		5860259	S	70	ACAGAGTGCCAAGAGTAGGTGCTCAGGGGCTCAAGCAAGAGGCAGAGCCT	-	93932023-93932072
ILMN_1659026	POLR2K	14.6562	0.0545455	1	0.562338	3.96867	1	3.96867	1	0.251974	-1.98865	NM_005034.3	POLR2K	8	Homo sapiens polymerase (RNA) II (DNA directed) polypeptide K, 7.0kDa (POLR2K), mRNA.	RPB12; RPABC4; RPB7.0; RPB10alpha; hRPB7.0; ABC10-alpha; hsRPB10a	POLR2K	2600068	Homo sapiens	RefSeq	ILMN_25505	NM_005034.3	NM_005034.3		5440	62422569	NM_005034.3	NP_005025.1	2600068	S	646	GACTACAGGTAACCAAAACCACAGAAAGGGAAACTTTGGATGAGGGGGGC	+	101165905-101165954	8q22.2b	A membrane-bounded organelle of eukaryotic cells in which chromosomes are housed and replicated. In most cells, the nucleus contains all of the cell's chromosomes except the organellar chromosomes, and is the site of RNA synthesis and processing. In some species, or in specialized cell types, RNA metabolism or DNA replication may be absent [goid 5634] [evidence IEA]; That part of the nuclear cont…	The joining together of exons from one or more primary transcripts of nuclear messenger RNA (mRNA) and the excision of intron sequences, via a spliceosomal mechanism, so that mRNA consisting only of the joined exons is produced [goid 398] [pmid 12226669] [evidence EXP]; The synthesis of either RNA on a template of DNA or DNA on a template of RNA [goid 6350] [evidence IEA]; Any process that modula…	Interacting selectively with DNA (deoxyribonucleic acid) [goid 3677] [evidence IEA]; Catalysis of the reaction: nucleoside triphosphate + RNA(n) = diphosphate + RNA(n+1). Utilizes a DNA template, i.e. the catalysis of DNA-template-directed extension of the 3'-end of an RNA strand by one nucleotide at a time. Can initiate a chain 'de novo' [goid 3899] [evidence IEA]; Interacting selectively with z…	RPB7.0; RPB12; RPABC4; RPB10alpha; hRPB7.0; ABC10-alpha; hsRPB10a
ILMN_1767523	IL17RB	14.6434	0.0545455	1	0.718182	3.96748	1	3.96748	1	0.252049	-1.98822	NM_172234.1	IL17RB	3	Homo sapiens interleukin 17 receptor B (IL17RB), mRNA.	IL17BR; IL17RH1; EVI27; MGC5245; CRL4	IL17RB	1070152	Homo sapiens	RefSeq	ILMN_8557	NM_018725.3	NM_018725.3		55540	112382255	NM_018725.3	NP_061195.2	1070152	A	1535	GCTGCTCCTTGTAGCCCACCCATGAGAAGCAAGAGACCTTAAAGGCTTCC	+	53874362-53874375:53874376-53874411	3p21.1b-p21.1a	The space external to the outermost structure of a cell. For cells without external protective or external encapsulating structures this refers to space outside of the plasma membrane. This term covers the host cell environment outside an intracellular parasite [goid 5576] [evidence IEA]; The membrane surrounding a cell that separates the cell from its external environment. It consists of a phosp…	Any process that modulates the frequency, rate or extent of cell growth [goid 1558] [pmid 10815801] [evidence NAS]; Reactions, triggered in response to the presence of a foreign body or the occurrence of an injury, which result in restriction of damage to the organism attacked or prevention/recovery from the infection caused by the attack [goid 6952] [pmid 10749887] [evidence TAS]	Combining with an extracellular or intracellular messenger to initiate a change in cell activity [goid 4872] [evidence IEA]; Combining with an interleukin to initiate a change in cell activity [goid 4907] [pmid 10815801] [evidence NAS]	IL17RH1; IL17BR; EVI27; MGC5245; CRL4
ILMN_3240605	ZNF488	14.6406	0.0545455	1	0.44026	3.96722	1	3.96722	1	0.252066	-1.98813	NM_153034.2	ZNF488	10	Homo sapiens zinc finger protein 488 (ZNF488), mRNA.	FLJ32104	ZNF488	430156	Homo sapiens	RefSeq	ILMN_15343	NM_153034.2	NM_153034.2		118738	40255102	NM_153034.2	NP_694579.1	430156	S	3207	GCTATGGTTCCACAGGGCTTCTTCTCGCAGGTCAGCTCCTTAGAGAGGTC	+	47993583-47993632	10q11.22b	The living contents of a cell; the matter contained within (but not including) the plasma membrane, usually taken to exclude large vacuoles and masses of secretory or ingested material. In eukaryotes it includes the nucleus and cytoplasm [goid 5622] [evidence IEA]; A membrane-bounded organelle of eukaryotic cells in which chromosomes are housed and replicated. In most cells, the nucleus contains …	The synthesis of either RNA on a template of DNA or DNA on a template of RNA [goid 6350] [evidence IEA]; Any process that modulates the frequency, rate or extent of DNA-dependent transcription [goid 6355] [evidence IEA]; The process aimed at the progression of an oligodendrocyte over time, from initial commitment of the cell to a specific fate, to the fully functional differentiated cell. An olig…	Interacting selectively with DNA (deoxyribonucleic acid) [goid 3677] [evidence IEA]; Interacting selectively with any protein or protein complex (a complex of two or more proteins that may include other nonprotein molecules) [goid 5515] [evidence IEA]; Interacting selectively with zinc (Zn) ions [goid 8270] [evidence IEA]; Any transcription regulator activity that prevents or downregulates transc…	FLJ32104
ILMN_1783168	NETO1	14.6254	0.0558442	1	0.766234	3.96582	1	3.96582	1	0.252155	-1.98762	NM_138999.1	NETO1	18	Homo sapiens neuropilin (NRP) and tolloid (TLL)-like 1 (NETO1), transcript variant 2, mRNA.	BCTL1; BTCL1	NETO1	5690689	Homo sapiens	RefSeq	ILMN_19058	NM_153181.2	NM_153181.2		81832	23510395	NM_153181.2	NP_694821.2	5690689	A	287	CCCCTGACCGGGAATGCATCTACATCATAGAAGCCGCTCCAAGACAGTGC	-	70526292-70526309:70532043-70532074	18q22.3b	The space external to the outermost structure of a cell. For cells without external protective or external encapsulating structures this refers to space outside of the plasma membrane. This term covers the host cell environment outside an intracellular parasite [goid 5576] [evidence IEA]; The membrane surrounding a cell that separates the cell from its external environment. It consists of a phosp…		Combining with an extracellular or intracellular messenger to initiate a change in cell activity [goid 4872] [evidence IEA]	BCTL1; BTCL1
ILMN_3240893	SLMO2	14.6214	0.0558442	1	0.709091	3.96545	1	3.96545	1	0.252178	-1.98749	NM_016045.2	SLMO2	20	Homo sapiens slowmo homolog 2 (Drosophila) (SLMO2), mRNA.	C20orf45; PRELID3B; dJ543J19.5	SLMO2	1190129	Homo sapiens	RefSeq	ILMN_15088	NM_016045.2	NM_016045.2		51012	117553614	NM_016045.2	NP_057129.2	1190129	S	1729	GGGCGGTGGGGAAGAACAAGCATAATGGTAGGGGGAGGCTTGGCCTGAAA	-	57608984-57609033	20q13.32b				dJ543J19.5
ILMN_2175020	RPL32P3	14.6036	0.0558442	1	0.550649	3.96381	1	3.96381	1	0.252283	-1.98689	NR_003111.1	RPL32P3	3	Homo sapiens ribosomal protein L32 pseudogene 3 (RPL32P3), non-coding RNA.		RPL32P3	1190068	Homo sapiens	RefSeq	ILMN_175228	NR_003111.1	NR_003111.1		132241	111378384	NR_003111.1		1190068	S	1232	CCAGCTCTAGGTCGGCTGTGCTGGAGTCTAGGATTTGCCCACTGAGAAAT	-	130585160-130585209	3q21.3d	The living contents of a cell; the matter contained within (but not including) the plasma membrane, usually taken to exclude large vacuoles and masses of secretory or ingested material. In eukaryotes it includes the nucleus and cytoplasm [goid 5622] [evidence IEA]; An intracellular organelle, about 200 A in diameter, consisting of RNA and protein. It is the site of protein biosynthesis resulting …	The chemical reactions and pathways resulting in the formation of a protein. This is a ribosome-mediated process in which the information in messenger RNA (mRNA) is used to specify the sequence of amino acids in the protein [goid 6412] [evidence IEA]; The chemical reactions and pathways resulting in the formation of a protein. This is a ribosome-mediated process in which the information in messen…	The action of a molecule that contributes to the structural integrity of the ribosome [goid 3735] [evidence IEA]; The action of a molecule that contributes to the structural integrity of the ribosome [goid 3735] [evidence IEA]
ILMN_3239739	LOC728836	14.5753	0.0571429	1	0.596104	3.96119	1	3.96119	1	0.25245	-1.98593	XM_001132428.2	LOC728836	8	PREDICTED: Homo sapiens hypothetical LOC728836 (LOC728836), mRNA.		LOC728836	7050148	Homo sapiens	RefSeq	ILMN_165088	XM_001132428.2	XM_001132428.2		728836	169172745	XM_001132428.2	XP_001132428.2	7050148	S	4021	TGTGTGGCACCAGGTGGCAGCAGAGGTCAGCAAGGCAAACCCGAGCCCAG	+	11121-11170	5q35.3g,8p23.3b
ILMN_1682696	LOC652373	14.5556	0.0571429	1	0.596104	3.95936	1	3.95936	1	0.252566	-1.98527	XM_945444.1	LOC652373		PREDICTED: Homo sapiens hypothetical protein LOC652373 (LOC652373), mRNA.		LOC652373	7560333	Homo sapiens	RefSeq	ILMN_30573	XM_945444.1	XM_945444.1		652373	88971331	XM_945444.1	XP_950537.1	7560333	S	112	ACCCGCGCCACCCGGCTCCACTCGGGCCGCAGCTGCAAAAGCAGCGACAG
ILMN_1743138	HYDIN	14.5397	0.0571429	1	0.493507	3.95788	1	3.95788	1	0.25266	-1.98473	XM_939810.1	HYDIN	16	Homo sapiens hydrocephalus inducing homolog (mouse) (HYDIN), transcript variant 1, mRNA.	FLJ14665; KIAA1864; FLJ12871; HYDIN1; DKFZp434D0513; DKFZp434L0850	HYDIN	1740292	Homo sapiens	RefSeq	ILMN_165650	NM_032821.2	NM_032821.2		54768	119703748	NM_032821.2	NP_116210.2	1740292	S	10387	TGTGCATTGCCAGTCATTCCCATGCCTTTGCCACGGTGTCCTTCACCCCG	-	70913563-70913612	16q22.1f-q22.3a
ILMN_1734172	LOC652876	14.5369	0.0571429	1	0.644156	3.95763	1	3.95763	1	0.252677	-1.98464	XM_942592.1	LOC652876		PREDICTED: Homo sapiens similar to ATPase, Ca++ transporting, fast twitch 1 isoform b (LOC652876), mRNA.		LOC652876	3360474	Homo sapiens	RefSeq	ILMN_41165	XM_942592.1	XM_942592.1		652876	89065152	XM_942592.1	XP_947685.1	3360474	S	1049	TCTATGTTGACCCCCTGCCGGTGAGGTTTCTTCCGCCCAGGGCCGCCCAC
ILMN_2340643	INSC	14.5191	0.0571429	1	0.44026	3.95597	1	3.95597	1	0.252782	-1.98403	NM_001042536.1	INSC	11	Homo sapiens inscuteable homolog (Drosophila) (INSC), transcript variant 2, mRNA.		INSC	6650373	Homo sapiens	RefSeq	ILMN_179563	NM_001042536.1	NM_001042536.1		387755	110227583	NM_001042536.1	NP_001036001.1	6650373	A	1673	TCTTACTCTGCAGCAACATGGAGGAGAGTTTTGTGTAGTGAGTGTGGGCG	+	15199874-15199923	11p15.2a	All of the contents of a cell excluding the plasma membrane and nucleus, but including other subcellular structures [goid 5737] [evidence IEA]	The biological process whose specific outcome is the progression of a multicellular organism over time from an initial condition (e.g. a zygote or a young adult) to a later condition (e.g. a multicellular animal or an aged adult) [goid 7275] [evidence IEA]; The process whose specific outcome is the progression of nervous tissue over time, from its formation to its mature state [goid 7399] [eviden…	The selective, often stoichiometric, interaction of a molecule with one or more specific sites on another molecule [goid 5488] [evidence IEA]; The selective, often stoichiometric, interaction of a molecule with one or more specific sites on another molecule [goid 5488] [evidence IEA]
ILMN_1668546	STK31	14.5001	0.0571429	1	0.563636	3.9542	1	3.9542	1	0.252895	-1.98339	NM_031414.2	STK31	7	Homo sapiens serine/threonine kinase 31 (STK31), transcript variant 2, mRNA.	TDRD8; FLJ16102	STK31	6520176	Homo sapiens	RefSeq	ILMN_21760	NM_032944.1	NM_032944.1		56164	14602444	NM_032944.1	NP_116562.1	6520176	A	2896	GGTCATGAAAGGTGTTGCCCAGGGTCTGCATACATTGCATAAGGCTGACA	+	23794135-23794184	7p15.3b-p15.3a		The process of introducing a phosphate group on to a protein [goid 6468] [evidence IEA]	Interacting selectively with a nucleotide, any compound consisting of a nucleoside that is esterified with (ortho)phosphate or an oligophosphate at any hydroxyl group on the ribose or deoxyribose moiety [goid 166] [evidence IEA]; Interacting selectively with any nucleic acid [goid 3676] [evidence IEA]; Catalysis of the reaction: ATP + a protein serine/threonine = ADP + protein serine/threonine ph…	TDRD8; FLJ16102
ILMN_1695005	C1orf62	14.4956	0.0571429	1	0.723377	3.95379	1	3.95379	1	0.252922	-1.98324	NM_152763.2	C1ORF62	1	Homo sapiens chromosome 1 open reading frame 62 (C1orf62), mRNA.	RP11-475E11.3; MGC26989	C1ORF62	1070491	Homo sapiens	RefSeq	ILMN_2514	NM_152763.2	NM_152763.2		254268	34303954	NM_152763.2	NP_689976.1	1070491	S	2134	CTTCATAGTTTTGTACTCACCAGGCTGGAGTGTGGTAGCACGATCTCAGC	-	109181323-109181372	1p13.3c				RP11-475E11.3; MGC26989
ILMN_3240048	LOC219347	14.4761	0.0571429	1	0.797403	3.95197	1	3.95197	1	0.253039	-1.98257	XM_001723637.1	LOC219347		PREDICTED: Homo sapiens hypothetical protein LOC219347 (LOC219347), mRNA.		LOC219347	6400273	Homo sapiens	RefSeq	ILMN_340484	XM_001723637.1	XM_001723637.1		219347	169184572	XM_001723637.1	XP_001723689.1	6400273	S	806	AGGGCCTGGAGAGCAGCCAGAGACAAGAAGAGTAGCCCAGGAGGGCACTG
ILMN_1723043	NAPSB	25.3978	0.0103896	1.28963	0.412987	4.72235	1.19511	4.72235	1.19511	0.253076	-1.98236	XR_001413.1	NAPSB		PREDICTED: Homo sapiens napsin B aspartic peptidase pseudogene, transcript variant 3 (NAPSB), misc RNA.		NAPSB	2570176	Homo sapiens	RefSeq	ILMN_138327	XR_001413.1	XR_001413.1		256236	89057677	XR_001413.1		2570176	A	191	GGGACAAGCCTGCCTCGGTACCTCTCTCCAAATTCCTGGATGCCCAGTAT			19q13.33c	Double layer of lipid molecules that encloses all cells, and, in eukaryotes, many organelles; may be a single or double lipid bilayer; also includes associated proteins [goid 16020] [pmid 10591213] [evidence TAS]	The hydrolysis of a peptide bond or bonds within a protein [goid 6508] [pmid 10591213] [evidence TAS]	Catalysis of the hydrolysis of internal, alpha-peptide bonds in a polypeptide chain by a mechanism in which a water molecule bound by the side chains of aspartic residues at the active center acts as a nucleophile [goid 4190] [evidence NAS]; Catalysis of the hydrolysis of a peptide bond. A peptide bond is a covalent bond formed when the carbon atom from the carboxyl group of one amino acid shares…
ILMN_2294411	CTDP1	14.4621	0.0571429	1	0.764935	3.95066	1	3.95066	1	0.253122	-1.98209	NM_004715.3	CTDP1	18	Homo sapiens CTD (carboxy-terminal domain, RNA polymerase II, polypeptide A) phosphatase, subunit 1 (CTDP1), transcript variant FCP1a, mRNA.	CCFDN; FCP1	CTDP1	6350403	Homo sapiens	RefSeq	ILMN_176182	NM_004715.3	NM_004715.3		9150	67188444	NM_004715.3	NP_004706.3	6350403	I	2569	GTTCCGCCACCCCAGCCGCAGATGTTTGGTGAAGAGCTGCCTGACGCTCA	+	75589899-75589948	18q23d	The living contents of a cell; the matter contained within (but not including) the plasma membrane, usually taken to exclude large vacuoles and masses of secretory or ingested material. In eukaryotes it includes the nucleus and cytoplasm [goid 5622] [evidence IEA]; A membrane-bounded organelle of eukaryotic cells in which chromosomes are housed and replicated. In most cells, the nucleus contains …	The process of removing one or more phosphoric residues from a protein [goid 6470] [pmid 9765293] [evidence TAS]	Catalysis of the reaction: nucleoside triphosphate + RNA(n) = diphosphate + RNA(n+1). Utilizes a DNA template, i.e. the catalysis of DNA-template-directed extension of the 3'-end of an RNA strand by one nucleotide at a time. Can initiate a chain 'de novo' [goid 3899] [pmid 9765293] [evidence TAS]; Catalysis of the reaction: a phosphoprotein + H2O = a protein + phosphate. Together with protein kin…	CCFDN; FCP1
ILMN_2334210	ITGB4	14.4617	0.0571429	1	0.685714	3.95062	1	3.95062	1	0.253125	-1.98208	NM_001005619.1	ITGB4	17	Homo sapiens integrin, beta 4 (ITGB4), transcript variant 2, mRNA.	CD104	ITGB4	3940132	Homo sapiens	RefSeq	ILMN_25923	NM_001005619.1	NM_001005619.1		3691	54607026	NM_001005619.1	NP_001005619.1	3940132	A	5352	GAGTTTGTGAGCCGGACACTGACCACCAGCGGAACCCTTAGCACCCACAT	+	71265157-71265206	17q25.1c-q25.1d	A protein complex that is composed of one alpha subunit and one beta subunit, both of which are members of the integrin superfamily of cell adhesion receptors; the complex spans the plasma membrane and binds to extracellular matrix ligands, cell-surface ligands, and soluble ligands [goid 8305] [evidence IEA]; A protein complex that is composed of one alpha subunit and one beta subunit, both of wh…	Any process that mediates interactions between a cell and its surroundings. Encompasses interactions such as signaling or attachment between one cell and another cell, between a cell and an extracellular matrix, or between a cell and any other aspect of its environment [goid 7154] [evidence IEA]; The attachment of a cell, either to another cell or to an underlying substrate such as the extracellu…	Combining with an extracellular or intracellular messenger to initiate a change in cell activity [goid 4872] [evidence IEA]; Interacting selectively with any protein or protein complex (a complex of two or more proteins that may include other nonprotein molecules) [goid 5515] [pmid 11375975] [evidence IPI]	CD104
ILMN_1792550	LOC652792	14.4556	0.0571429	1	0.472727	3.95006	1	3.95006	1	0.253161	-1.98187	XM_942452.1	LOC652792		PREDICTED: Homo sapiens similar to hydrocephalus inducing (LOC652792), mRNA.		LOC652792	1940014	Homo sapiens	RefSeq	ILMN_45670	XM_942452.1	XM_942452.1		652792	89077529	XM_942452.1	XP_947545.1	1940014	S	414	CTCCAATAAGCCTGTATGCGTGAGTGGAAATTATCTGGCCCTGCTGGAAG
ILMN_2302692	CERKL	14.4493	0.0571429	1	0.883117	3.94947	1	3.94947	1	0.253199	-1.98166	NM_001030313.1	CERKL	2	Homo sapiens ceramide kinase-like (CERKL), transcript variant 4, mRNA.	RP26	CERKL	5270358	Homo sapiens	RefSeq	ILMN_8264	NM_001030313.1	NM_001030313.1		375298	71896710	NM_001030313.1	NP_001025484.1	5270358	A	1305	GGAAGTTGCATCAGAGGTCCATATTAGATTGCATCCAAGACTTATCAGTC	-	182111193-182111216:182112064-182112089	2q31.3b	A membrane-bounded organelle of eukaryotic cells in which chromosomes are housed and replicated. In most cells, the nucleus contains all of the cell's chromosomes except the organellar chromosomes, and is the site of RNA synthesis and processing. In some species, or in specialized cell types, RNA metabolism or DNA replication may be absent [goid 5634] [evidence IEA]; All of the contents of a cell…	The initiation of the activity of the inactive enzyme protein kinase C as the result of a series of molecular signals generated as a consequence of a G-protein coupled receptor binding to its physiological ligand [goid 7205] [evidence IEA]; The series of events required for an organism to receive a visual stimulus, convert it to a molecular signal, and recognize and characterize the signal. Visua…	Catalysis of the reaction: NTP + 1,2-diacylglycerol = NDP + 1,2-diacylglycerol 3-phosphate [goid 4143] [evidence IEA]	RP26
ILMN_3207627	LOC646208	14.4438	0.0571429	1	0.636364	3.94896	1	3.94896	1	0.253231	-1.98147	XR_016400.2	LOC646208	13	PREDICTED: Homo sapiens misc_RNA (LOC646208), miscRNA.		LOC646208	6580209	Homo sapiens	RefSeq	ILMN_179531	XR_016400.2	XR_016400.2		646208	169205847	XR_016400.2		6580209	A	556	GGCAGTGAAGGTGCTATTGCCGGAAGATGGAAAAGCAGATATTGTGAGAG	+	22388345-22388394	13q12.12a
ILMN_1663724	LOC648205	14.435	0.0571429	1	0.592208	3.94813	1	3.94813	1	0.253284	-1.98117	XM_943235.1	LOC648205		PREDICTED: Homo sapiens hypothetical protein LOC648205 (LOC648205), mRNA.		LOC648205	4070327	Homo sapiens	RefSeq	ILMN_31545	XM_943235.1	XM_943235.1		648205	88981119	XM_943235.1	XP_948328.1	4070327	S	121	GTCCCGAGGCGCTGGCTGGGGACAATGCCGCGGAAAGTTCCCAGTCCCCA
ILMN_2228976	EIF1AY	14.4262	0.0571429	1	0.723377	3.94731	1	3.94731	1	0.253337	-1.98087	NM_004681.2	EIF1AY	Y	Homo sapiens eukaryotic translation initiation factor 1A, Y-linked (EIF1AY), mRNA.		EIF1AY	4390070	Homo sapiens	RefSeq	ILMN_177339	NM_004681.2	NM_004681.2		9086	33356162	NM_004681.2	NP_004672.2	4390070	S	901	CTGCCTGATAATCATGCTGGGTTCTAATAAGCCCTACTTCCACCTAATCT	+	21163939-21163988	Yq11.222c	All of the contents of a cell excluding the plasma membrane and nucleus, but including other subcellular structures [goid 5737] [pmid 18029348] [evidence IDA]; All of the contents of a cell excluding the plasma membrane and nucleus, but including other subcellular structures [goid 5737] [pmid 18029348] [evidence IDA]	The process preceding formation of the peptide bond between the first two amino acids of a protein. This includes the formation of a complex of the ribosome, mRNA, and an initiation complex that contains the first aminoacyl-tRNA [goid 6413] [evidence IEA]; The process preceding formation of the peptide bond between the first two amino acids of a protein. This includes the formation of a complex o…	Interacting selectively with an RNA molecule or a portion thereof [goid 3723] [evidence IEA]; Functions in the initiation of ribosome-mediated translation of mRNA into a polypeptide [goid 3743] [evidence IEA]; Interacting selectively with an RNA molecule or a portion thereof [goid 3723] [evidence IEA]; Functions in the initiation of ribosome-mediated translation of mRNA into a polypeptide [goid 3…
ILMN_3207139	LOC391142	14.4078	0.0571429	1	0.614286	3.94559	1	3.94559	1	0.253447	-1.98024	XM_001132552.1	LOC391142	1	PREDICTED: Homo sapiens hypothetical LOC391142 (LOC391142), mRNA.		LOC391142	990021	Homo sapiens	RefSeq	ILMN_178559	XM_001132552.1	XM_001132552.1		391142	113411541	XM_001132552.1	XP_001132552.1	990021	A	609	TGGCTCAGGCACAGAAACGAAGCAGCCACATGCAAAGGTGTGGGTATTCC	+	179189354-179189382:179189383-179189403	1q25.3a
ILMN_1686416	GRIP2	14.3846	0.0571429	1	0.558442	3.94341	1	3.94341	1	0.253587	-1.97944	XM_042936.6	GRIP2	3	Homo sapiens glutamate receptor interacting protein 2 (GRIP2), mRNA.		GRIP2	2360438	Homo sapiens	RefSeq	ILMN_170753	NM_001080423.1	NM_001080423.1		80852	122937248	NM_001080423.1	NP_001073892.1	2360438	I	27	GGCTGTAGATGGAGGGAATGGAGGCGAGTGGGGTGAGGATCTGTTAGAGC	-	14583512-14583561	3p25.1a	All of the contents of a cell excluding the plasma membrane and nucleus, but including other subcellular structures [goid 5737] [evidence IEA]; Double layer of lipid molecules that encloses all cells, and, in eukaryotes, many organelles; may be a single or double lipid bilayer; also includes associated proteins [goid 16020] [evidence IEA]		Interacting selectively with any protein or protein complex (a complex of two or more proteins that may include other nonprotein molecules) [goid 5515] [evidence IEA]
ILMN_1670297	LOC647447	14.3733	0.0571429	1	0.45974	3.94235	1	3.94235	1	0.253656	-1.97906	XM_936744.1	LOC647447		PREDICTED: Homo sapiens hypothetical protein LOC647446, transcript variant 1 (LOC647447), mRNA.		LOC647447	4640524	Homo sapiens	RefSeq	ILMN_137763	XM_936744.1	XM_936744.1		647447	88988748	XM_936744.1	XP_941837.1	4640524	I	335	ACAGAGATTTCCACTTGAGTCATGACTTATGCCATCTTCCCCTCAAGTGC
ILMN_2087931	CNGA4	14.3381	0.0571429	1	0.628571	3.93905	1	3.93905	1	0.253868	-1.97785	NM_001037329.1	CNGA4	11	Homo sapiens cyclic nucleotide gated channel alpha 4 (CNGA4), mRNA.	CNGB2; MGC126169; OCNCBETA; OCNC2; OCNCb; MGC126168; CNG5; CNCA2	CNGA4	3310368	Homo sapiens	RefSeq	ILMN_13179	NM_001037329.1	NM_001037329.1		1262	82617545	NM_001037329.1	NP_001032406.1	3310368	S	1657	GGAGTCCAGCGCACTTAAGATTGCTTACCGCATTGAACGGCTGGAGTGGC	+	6222041-6222090	11p15.4c	Double layer of lipid molecules that encloses all cells, and, in eukaryotes, many organelles; may be a single or double lipid bilayer; also includes associated proteins [goid 16020] [evidence IEA]; Penetrating at least one phospholipid bilayer of a membrane. May also refer to the state of being buried in the bilayer with no exposure outside the bilayer. When used to describe a protein, indicates …	The directed movement of charged atoms or small charged molecules into, out of, within or between cells [goid 6811] [evidence IEA]; The series of events required for an organism to receive an olfactory stimulus, convert it to a molecular signal, and recognize and characterize the signal. Olfaction involves the detection of chemical composition of an organism's ambient medium by chemoreceptors [go…	Interacting selectively with a nucleotide, any compound consisting of a nucleoside that is esterified with (ortho)phosphate or an oligophosphate at any hydroxyl group on the ribose or deoxyribose moiety [goid 166] [evidence IEA]; Catalysis of facilitated diffusion of an ion (by an energy-independent process) by passage through a transmembrane aqueous pore or channel without evidence for a carrier…	CNGB2; MGC126169; OCNCBETA; OCNC2; OCNCb; MGC126168; CNG5; CNCA2
ILMN_1784884	LILRB3	14.313	0.0571429	1	0.785714	3.93669	1	3.93669	1	0.254021	-1.97698	NM_006864.1	LILRB3	19	Homo sapiens leukocyte immunoglobulin-like receptor, subfamily B (with TM and ITIM domains), member 3 (LILRB3), transcript variant 2, mRNA.	LIR-3; MGC138403; LIR3; CD85A; ILT5; HL9	LILRB3	2470017	Homo sapiens	RefSeq	ILMN_14901	NM_006864.2	NM_006864.2		11025	125661044	NM_006864.2	NP_006855.2	2470017	S	2125	CCATGAGGAGACGCTGGGAACTTGTGGGACTCACCTGACTCAAAGATGAC	-	59412606-59412655	19q13.42a	Penetrating at least one phospholipid bilayer of a plasma membrane. May also refer to the state of being buried in the bilayer with no exposure outside the bilayer [goid 5887] [pmid 9278324] [evidence TAS]; Double layer of lipid molecules that encloses all cells, and, in eukaryotes, many organelles; may be a single or double lipid bilayer; also includes associated proteins [goid 16020] [evidence …	Reactions, triggered in response to the presence of a foreign body or the occurrence of an injury, which result in restriction of damage to the organism attacked or prevention/recovery from the infection caused by the attack [goid 6952] [pmid 9382880] [evidence TAS]; Any immune system process that functions in the calibrated response of an organism to a potential internal or invasive threat [goid…	Combining with an extracellular or intracellular messenger to initiate a change in cell activity, and spanning to the membrane of either the cell or an organelle [goid 4888] [pmid 9278324] [evidence TAS]	LIR3; HL9; LIR-3; CD85A; ILT5
ILMN_1706469	LOC644412	14.3039	0.0571429	1	0.512987	3.93583	1	3.93583	1	0.254076	-1.97667	XM_927557.1	LOC644412	10	PREDICTED: Homo sapiens similar to Sodium/hydrogen exchanger 3 (Na(+)/H(+) exchanger 3) (NHE-3) (Solute carrier family 9 member 3) (LOC644412), mRNA.		LOC644412	2600358	Homo sapiens	RefSeq	ILMN_45640	XM_927557.1	XM_927557.1		644412	89031276	XM_927557.1	XP_932650.1	2600358	S	9	GGAGATCATAGACCAGGTGGTCATGTCCTATAGAGGCCTGCATGGGGCCA	+	51581374-51581423
ILMN_1804908	C14orf128	14.2991	0.0571429	1	0.47013	3.93537	1	3.93537	1	0.254106	-1.9765	XR_001345.1	C14ORF128		PREDICTED: Homo sapiens chromosome 14 open reading frame 128 (C14orf128), misc RNA.		C14ORF128	6450431	Homo sapiens	RefSeq	ILMN_35344	XR_001345.1	XR_001345.1		84837	89037643	XR_001345.1		6450431	A	1694	GGTGGGTGGTCCAACCATCAAAATGTGGTACTAATGCCATAGGTATCTAC			14q12e
ILMN_1784094	PRDM16	14.2897	0.0571429	1	0.727273	3.93449	1	3.93449	1	0.254163	-1.97618	NM_022114.2	PRDM16	1	Homo sapiens PR domain containing 16 (PRDM16), transcript variant 1, mRNA.	PFM13; MEL1; KIAA1675	PRDM16	2120343	Homo sapiens	RefSeq	ILMN_178523	NM_022114.2	NM_022114.2		63976	41349469	NM_022114.2	NP_071397.2	2120343	I	3776	ATATGCAATGATGCTGTCCCTTTCCGAAGACACTCCTCTCCACACCCCCT	+	3321346-3321395	1p36.32c-p36.32b	The living contents of a cell; the matter contained within (but not including) the plasma membrane, usually taken to exclude large vacuoles and masses of secretory or ingested material. In eukaryotes it includes the nucleus and cytoplasm [goid 5622] [evidence IEA]; A membrane-bounded organelle of eukaryotic cells in which chromosomes are housed and replicated. In most cells, the nucleus contains …	The synthesis of either RNA on a template of DNA or DNA on a template of RNA [goid 6350] [evidence IEA]; Any process that modulates the frequency, rate or extent of DNA-dependent transcription [goid 6355] [pmid 11050005] [evidence IC ]	The function of binding to a specific DNA sequence in order to modulate transcription. The transcription factor may or may not also interact selectively with a protein or macromolecular complex [goid 3700] [pmid 11050005] [evidence NAS]; Interacting selectively with zinc (Zn) ions [goid 8270] [evidence IEA]; Interacting selectively with any metal ion [goid 46872] [evidence IEA]; Interacting selec…	PFM13; MEL1; KIAA1675
ILMN_1902836		14.2885	0.0571429	1	0.712987	3.93437	1	3.93437	1	0.25417	-1.97613	Hs.565003	HS.565003	17	yy49g08.s1 Soares_multiple_sclerosis_2NbHMSP Homo sapiens cDNA clone IMAGE:276926 3, mRNA sequence		HS.565003	5910468	Homo sapiens	Unigene	ILMN_117563	Hs.565003		Hs.565003		1162657	N39450		5910468	S	237	TTTCTGACACAGTTCAATAAAACTAGATAATAAAAATAAAAGGAAAGAGA	-	65699936-65699985
ILMN_1747573	C3orf65	14.2515	0.0571429	1	0.632467	3.93088	1	3.93088	1	0.254396	-1.97485	XM_930522.1	C3ORF65	3	Homo sapiens chromosome 3 open reading frame 65 (C3orf65), mRNA.	FLJ32900	C3ORF65	290041	Homo sapiens	RefSeq	ILMN_46748	NM_001039788.1	NM_001039788.1		646600	89886252	NM_001039788.1	NP_001034877.1	290041	S	127	GCTTGGTTTAATGGCAACACCACTAGATAACTGTCTAAGGCCCTTTCCAG	+	186913900-186913909:186913910-186913949	3q27.2b
ILMN_1686557	TIMM13	19.0414	0.0272727	1.14445	0.425974	4.32491	1.10061	4.32491	1.10061	0.254481	-1.97437	NM_012458.2	TIMM13	19	Homo sapiens translocase of inner mitochondrial membrane 13 homolog (yeast) (TIMM13), nuclear gene encoding mitochondrial protein, mRNA.	ppv1; TIMM13B; TIM13B; TIM13; TIMM13A	TIMM13	1660278	Homo sapiens	RefSeq	ILMN_20267	NM_012458.2	NM_012458.2		26517	27436898	NM_012458.2	NP_036590.1	1660278	S	1657	TTGGGGAGAGAAGAAAGGGGGTTCAGAGGCCGGTACCTCCCCTACAGCAG	-	2425871-2425920	19p13.3g	A semiautonomous, self replicating organelle that occurs in varying numbers, shapes, and sizes in the cytoplasm of virtually all eukaryotic cells. It is notably the site of tissue respiration [goid 5739] [evidence IEA]; The protein transport machinery of the mitochondrial inner membrane that contains three essential Tim proteins: Tim17 and Tim23 are thought to build a preprotein translocation cha…	The process of directing proteins towards and into the mitochondrion, mediated by mitochondrial proteins that recognize signals contained within the imported protein [goid 6626] [pmid 10552927] [evidence TAS]; The series of events required for an organism to receive an auditory stimulus, convert it to a molecular signal, and recognize and characterize the signal. Sonic stimuli are detected in the…	Interacting selectively with any protein or protein complex (a complex of two or more proteins that may include other nonprotein molecules) [goid 5515] [pmid 17353931] [evidence IPI]; Interacting selectively with zinc (Zn) ions [goid 8270] [pmid 10552927] [evidence TAS]; Interacting selectively with any metal ion [goid 46872] [evidence IEA]	ppv1; TIMM13B; TIM13B; TIM13; TIMM13A
ILMN_1798535	SMR3A	14.2254	0.0571429	1	0.897403	3.92841	1	3.92841	1	0.254556	-1.97395	NM_012390.3	SMR3A	4	Homo sapiens submaxillary gland androgen regulated protein 3A (SMR3A), mRNA.	PBI; PRL5; P-B1; PROL5	SMR3A	5080491	Homo sapiens	RefSeq	ILMN_19955	NM_012390.3	NM_012390.3		26952	59806356	NM_012390.3	NP_036522.3	5080491	S	240	CCATCCTCCACCCTATGGTCCAGGGAGATTTCCACCACCCCTTTCTCCAC	+	71232465-71232514	4q13.3a	The space external to the outermost structure of a cell. For cells without external protective or external encapsulating structures this refers to space outside of the plasma membrane. This term covers the host cell environment outside an intracellular parasite [goid 5576] [pmid 9354371] [evidence TAS]			PBI; PRL5; P-B1; PROL5
ILMN_1792651	LOC391859	14.2154	0.0571429	1	0.764935	3.92746	1	3.92746	1	0.254617	-1.9736	XM_373106.3	LOC391859	5	PREDICTED: Homo sapiens similar to Probable Coiled-coil domain-containing protein 8 (LOC391859), mRNA.		LOC391859	460242	Homo sapiens	RefSeq	ILMN_34713	XM_373106.3	XM_373106.3		391859	88986502	XM_373106.3	XP_373106.3	460242	S	416	CAGAGGACTCAGAGGACATTGGGGCAGAGAGCACGCAGGACGTCAGGGCA	+	178734306-178734355	5q35.3d
ILMN_1659737	LOC388780	14.2114	0.0571429	1	0.924675	3.92708	1	3.92708	1	0.254642	-1.97346	XM_373904.4	LOC388780	20	PREDICTED: Homo sapiens hypothetical LOC388780 (LOC388780), mRNA.		LOC388780	7550088	Homo sapiens	RefSeq	ILMN_40844	XM_373904.4	XM_373904.4		388780	89057785	XM_373904.4	XP_373904.4	7550088	S	181	CAGAGGACAAAATCTCTACACCACTGCTTCAGAGCTAGGGGTAAAGACAG	+	2108042-2108047:2117765-2117808	20p13d
ILMN_1730332	CASP7	14.209	0.0571429	1	0.502597	3.92686	1	3.92686	1	0.254657	-1.97338	NM_033340.2	CASP7	10	Homo sapiens caspase 7, apoptosis-related cysteine peptidase (CASP7), transcript variant beta, mRNA.	ICE-LAP3; CMH-1; MCH3	CASP7	7650324	Homo sapiens	RefSeq	ILMN_26212	NM_033340.2	NM_033340.2		840	73623014	NM_033340.2	NP_203126.1	7650324	I	109	GCAAAGCAACGTCTAGGAGACCACAGTGGATGCCACAGCGGGCCCGAAGC	+	115429033-115429082	10q25.3a	All of the contents of a cell excluding the plasma membrane and nucleus, but including other subcellular structures [goid 5737] [pmid 8576161] [evidence TAS]; The lipid bilayer surrounding the endoplasmic reticulum [goid 5789] [pmid 12665508] [evidence TAS]; That part of the cytoplasm that does not contain membranous or particulate subcellular components [goid 5829] [pmid 9922454] [evidence EXP];…	The hydrolysis of a peptide bond or bonds within a protein [goid 6508] [evidence IEA]; A form of programmed cell death induced by external or internal signals that trigger the activity of proteolytic caspases, whose actions dismantle the cell and result in cell death. Apoptosis begins internally with condensation and subsequent fragmentation of the cell nucleus (blebbing) while the plasma membran…	Catalysis of the hydrolysis of internal, alpha-peptide bonds in a polypeptide chain by a mechanism in which the sulfhydryl group of a cysteine residue at the active center acts as a nucleophile [goid 4197] [evidence IEA]; Catalysis of the hydrolysis of internal, alpha-peptide bonds in a polypeptide chain by a mechanism in which the sulfhydryl group of a cysteine residue at the active center acts …	ICE-LAP3; CMH-1; MCH3
ILMN_1661066	LOC644596	14.2026	0.0571429	1	0.553247	3.92625	1	3.92625	1	0.254696	-1.97315	XM_927710.1	LOC644596	X	PREDICTED: Homo sapiens hypothetical protein LOC644596 (LOC644596), mRNA.		LOC644596	1240390	Homo sapiens	RefSeq	ILMN_30744	XM_927710.1	XM_927710.1		644596	89060232	XM_927710.1	XP_932803.1	1240390	S	2216	CTTCCCTACTGGGAGAAATGTGTGTCGGAGCTGCAGGGGTCCCTACCCTC	-	134057153-134057202	Xq26.3a
ILMN_1774603	LOC647028	14.2008	0.0571429	1	0.45974	3.92607	1	3.92607	1	0.254707	-1.97309	XM_934193.1	LOC647028	7	PREDICTED: Homo sapiens hypothetical protein LOC647028 (LOC647028), mRNA.		LOC647028	5900670	Homo sapiens	RefSeq	ILMN_44543	XM_934193.1	XM_934193.1		647028	89024870	XM_934193.1	XP_939286.1	5900670	S	35	GACCAGAAGGGCTCCGCAGTTCAATTGCTTAGTTTCCAGAACTAAAAACC	+	41672105-41672143:41677715-41677725
ILMN_1887644		14.1899	0.0584416	1	0.702597	3.92504	1	3.92504	1	0.254774	-1.97271	Hs.559609	HS.559609	8	Homo sapiens cDNA FLJ32840 fis, clone TESTI2003321		HS.559609	4880048	Homo sapiens	Unigene	ILMN_113747	Hs.559609		Hs.559609		16553093	AK057402		4880048	S	1866	TGCATGAAGAAAAGCAGCCGGGCAGGAGAGGGACAGGAAAATCTCCCATC	+	135963096-135963145
ILMN_2211546	HAO1	14.1845	0.0584416	1	0.725974	3.92453	1	3.92453	1	0.254808	-1.97252	NM_017545.2	HAO1	20	Homo sapiens hydroxyacid oxidase (glycolate oxidase) 1 (HAO1), mRNA.	HAOX1; GOX1; GOX; MGC142225; MGC142227	HAO1	1740131	Homo sapiens	RefSeq	ILMN_17062	NM_017545.2	NM_017545.2		54363	11184232	NM_017545.2	NP_060015.1	1740131	S	1580	CACAACTTTGAGAAGGTAGCACTGGAGAGAATTGGAATGGGTGGCGGTAA	-	7863908-7863957	20p12.3a	A small, membrane-bounded organelle that uses dioxygen (O2) to oxidize organic molecules; contains some enzymes that produce and others that degrade hydrogen peroxide (H2O2) [goid 5777] [pmid 10777549] [evidence TAS]	Pathway by which 3-methyl branched fatty acids are degraded. These compounds are not degraded by the normal peroxisomal beta-oxidation pathway, because the 3-methyl blocks the dehydrogenation of the hydroxyl group by hydroxyacyl-CoA dehydrogenase. The 3-methyl branched fatty acid is converted in several steps to pristenic acid, which can then feed into the beta-oxidative pathway [goid 1561] [pmid…	Catalysis of the reaction: (S)-2-hydroxy-acid + O2 = 2-oxo acid + H2O2 [goid 3973] [pmid 10777549] [evidence TAS]; Any molecular entity that serves as an electron acceptor and electron donor in an electron transport system [goid 9055] [evidence IEA]; Interacting selectively with FMN, flavin mononucleotide, the coenzyme or the prosthetic group of various flavoprotein oxidoreductase enzymes [goid 1…	HAOX1; GOX1; GOX; MGC142225; MGC142227
ILMN_3271711	LOC100128691	14.1696	0.0584416	1	0.623377	3.92311	1	3.92311	1	0.2549	-1.972	XM_001723610.1	LOC100128691		PREDICTED: Homo sapiens similar to hCG1810796 (LOC100128691), mRNA.		LOC100128691	870100	Homo sapiens	RefSeq	ILMN_351170	XM_001723610.1	XM_001723610.1		100128691	169168303	XM_001723610.1	XP_001723662.1	870100	M	292	CCTCCTCCCTTCAATTGTGACATCACAGTTGGTTGCTGTGGAAATGATTG			5q23.1a
ILMN_2128489	UQCRB	14.1439	0.0584416	1	0.68961	3.92066	1	3.92066	1	0.255059	-1.9711	NM_006294.2	UQCRB	8	Homo sapiens ubiquinol-cytochrome c reductase binding protein (UQCRB), mRNA.	UQPC; UQBC; UQBP; QP-C; QCR7; QPC	UQCRB	520681	Homo sapiens	RefSeq	ILMN_26282	NM_006294.2	NM_006294.2		7381	20070231	NM_006294.2	NP_006285.1	520681	S	731	GGGGGTATGCACCCCCTAGTTTGCCAAGATTGAGAAATAGCCTCTTCACT	-	97312067-97312116	8q22.1d	A semiautonomous, self replicating organelle that occurs in varying numbers, shapes, and sizes in the cytoplasm of virtually all eukaryotic cells. It is notably the site of tissue respiration [goid 5739] [evidence IEA]; The protein complexes that form the mitochondrial electron transport system (the respiratory chain), associated with the inner mitochondrial membrane. Complexes I, III and IV can …	The transfer of electrons from ubiquinol to cytochrome c that occurs during oxidative phosphorylation, mediated by the multisubunit enzyme known as complex III [goid 6122] [evidence IEA]; The phosphorylation of ADP to ATP that accompanies the oxidation of a metabolite through the operation of the respiratory chain. Oxidation of compounds establishes a proton gradient across the membrane, providin…	Catalysis of the transfer of a solute or solutes from one side of a membrane to the other according to the reaction: CoQH2 + 2 ferricytochrome c = CoQ + 2 ferrocytochrome c [goid 8121] [evidence IEA]; Catalysis of the transfer of a solute or solutes from one side of a membrane to the other according to the reaction: CoQH2 + 2 ferricytochrome c = CoQ + 2 ferrocytochrome c [goid 8121] [evidence IEA]	UQPC; UQBC; UQBP; QP-C; QCR7; QPC
ILMN_1797642	CEP192	14.1387	0.0584416	1	0.554546	3.92017	1	3.92017	1	0.255091	-1.97092	NM_018069.2	CEP192	18	Homo sapiens centrosomal protein 192kDa (CEP192), transcript variant 2, mRNA.		CEP192	4180754	Homo sapiens	RefSeq	ILMN_18805	NM_018069.2	NM_018069.2		55125	50811886	NM_018069.2	NP_060539.2	4180754	I	4335	GGCCATCGTCTGCCTGGTAAAATAAGATCGCCTCCCCCTACGCCGTCTTG	+	13048419-13048468	18p11.21d	A structure comprised of a core structure (in most organisms, a pair of centrioles) and peripheral material from which a microtubule-based structure, such as a spindle apparatus, is organized. Centrosomes occur close to the nucleus during interphase in many eukaryotic cells, though in animal cells it changes continually during the cell-division cycle [goid 5813] [evidence IEA]
ILMN_1868407		14.1363	0.0584416	1	0.493507	3.91994	1	3.91994	1	0.255106	-1.97083	Hs.559654	HS.559654		qv45e03.x1 NCI_CGAP_Ov32 Homo sapiens cDNA clone IMAGE:1984540 3, mRNA sequence		HS.559654	4070152	Homo sapiens	Unigene	ILMN_113771	Hs.559654		Hs.559654		3848219	AI251690		4070152	S	186	GGAGGACACAGTCAAACCATAGCACCAACTATCTGCCTTTTCCACTGGGG
ILMN_1683596	LOC650914	14.1171	0.0584416	1	0.67013	3.91811	1	3.91811	1	0.255225	-1.97016	XM_940003.1	LOC650914		PREDICTED: Homo sapiens similar to golgi autoantigen, golgin subfamily a-like (LOC650914), mRNA.		LOC650914	1430731	Homo sapiens	RefSeq	ILMN_38533	XM_940003.1	XM_940003.1		650914	89061406	XM_940003.1	XP_945096.1	1430731	S	1019	ACCAGTACCTGTGTACCGCTCTAGGAGCCCTGATCCCACAGGAGCTTGGG
ILMN_1877721		20.1857	0.0233766	1.18002	0.420779	4.40502	1.12434	4.40502	1.12434	0.255241	-1.97007	Hs.569692	HS.569692	16	PM3-NN0223-200301-008-b09 NN0223 Homo sapiens cDNA, mRNA sequence		HS.569692	1510768	Homo sapiens	Unigene	ILMN_121873	Hs.569692		Hs.569692		14440845	BI034219		1510768	S	32	CACGGGTAGCAGGTGTGCTCAGGGGGTCTGAGGCTTTCACGGATGTAAAT	-	86678604-86678620:86678958-86678969:86678972-86678992
ILMN_1655905	DEFB131	14.1065	0.0584416	1	0.553247	3.9171	1	3.9171	1	0.255291	-1.96978	XM_927560.1	DEFB131	4	Homo sapiens defensin, beta 131 (DEFB131), mRNA.	DEFB-31	DEFB131	3370397	Homo sapiens	RefSeq	ILMN_166014	NM_001040448.2	NM_001040448.2		644414	149944550	NM_001040448.2	NP_001035538.2	3370397	S	34	TCCTTGATGTTCACAGTTCCTCCAGCCAGAAGCTTCATTTCTAATGATGA	+	9055391-9055415:9061184-9061208	4p16.1c	The space external to the outermost structure of a cell. For cells without external protective or external encapsulating structures this refers to space outside of the plasma membrane. This term covers the host cell environment outside an intracellular parasite [goid 5576] [evidence IEA]	Reactions triggered in response to the presence of a bacterium that act to protect the cell or organism [goid 42742] [evidence IEA]
ILMN_1737191	LOC392262	14.1014	0.0584416	1	0.655844	3.91661	1	3.91661	1	0.255323	-1.9696	XM_938255.1	LOC392262		PREDICTED: Homo sapiens similar to 40S ribosomal protein SA (p40) (34/67 kDa laminin receptor) (LOC392262), mRNA.		LOC392262	6020711	Homo sapiens	RefSeq	ILMN_31506	XM_938255.1	XM_938255.1		392262	89028908	XM_938255.1	XP_943348.1	6020711	A	119	GGAATCCTGGCCAGCAAGCTGTGATGATGTTTGTTGCTTCCACTGGAGCC			8q23.2a
ILMN_1718032	LOC643836	14.0992	0.0584416	1	0.475325	3.9164	1	3.9164	1	0.255336	-1.96953	XM_933732.1	LOC643836	5	PREDICTED: Homo sapiens similar to Zinc finger protein 62 homolog (Zfp-62) (ZT3), transcript variant 3 (LOC643836), mRNA.		LOC643836	4730400	Homo sapiens	RefSeq	ILMN_32512	XM_933732.1	XM_933732.1		643836	88986369	XM_933732.1	XP_938825.1	4730400	I	19	TTTGTCCCGCTGGCGGCCGGGTTCCCGCGGCGCCGCCACAGCCAGTACGT	-	180220818-180220867	5q35.3f
ILMN_1702205	PCDHA5	14.0932	0.0584416	1	0.568831	3.91583	1	3.91583	1	0.255374	-1.96932	NM_031501.1	PCDHA5	5	Homo sapiens protocadherin alpha 5 (PCDHA5), transcript variant 2, mRNA.	CNRS6; CNRN6; CRNR6; CNR6; PCDH-ALPHA5	PCDHA5	1400458	Homo sapiens	RefSeq	ILMN_1060	NM_031501.1	NM_031501.1		56143	14165415	NM_031501.1	NP_113689.1	1400458	A	2247	CTCGCAGCAGAGGAGACAGAGGGTGTGCTCTGGGGAAGCTCCACCCAAAA	+	140183791-140183840	5q31.3b	The membrane surrounding a cell that separates the cell from its external environment. It consists of a phospholipid bilayer and associated proteins [goid 5886] [evidence IEA]; Penetrating at least one phospholipid bilayer of a plasma membrane. May also refer to the state of being buried in the bilayer with no exposure outside the bilayer [goid 5887] [pmid 10380929] [evidence TAS]	The attachment of a cell, either to another cell or to an underlying substrate such as the extracellular matrix, via cell adhesion molecules [goid 7155] [pmid 10380929] [evidence TAS]; The attachment of an adhesion molecule in one cell to an identical molecule in an adjacent cell [goid 7156] [evidence IEA]; The process whose specific outcome is the progression of nervous tissue over time, from it…	Interacting selectively with calcium ions (Ca2+) [goid 5509] [evidence IEA]; Interacting selectively with any protein or protein complex (a complex of two or more proteins that may include other nonprotein molecules) [goid 5515] [evidence IEA]	CNRS6; CNRN6; CRNR6; CNR6; PCDH-ALPHA5
ILMN_1678814	UBL5	14.0654	0.0584416	1	0.58961	3.91317	1	3.91317	1	0.255547	-1.96834	NM_024292.2	UBL5	19	Homo sapiens ubiquitin-like 5 (UBL5), mRNA.	HUB1	UBL5	1440551	Homo sapiens	RefSeq	ILMN_14261	NM_024292.2	NM_024292.2		59286	42476283	NM_024292.2	NP_077268.1	1440551	S	41	ATTCGAGGTGAGGGGGTCAAGCGGAGAGGCTCGGAGTCGGAGAAAGCTGT	+	9799654-9799703	19p13.2c	All of the contents of a cell excluding the plasma membrane and nucleus, but including other subcellular structures [goid 5737] [pmid 21100898] [evidence IDA]	The chemical reactions and pathways resulting in the breakdown of a protein or peptide by hydrolysis of its peptide bonds, initiated by the covalent attachment of a ubiquitin moiety, or multiple ubiquitin moieties, to the protein [goid 6511] [evidence IEA]; Any process specifically pertinent to the functioning of integrated living units: cells, tissues, organs, and organisms. A process is a colle…	Elemental activities, such as catalysis or binding, describing the actions of a gene product at the molecular level. A given gene product may exhibit one or more molecular functions [goid 3674] [evidence ND ]	HUB1
ILMN_1659508	LOC148003	14.0467	0.0584416	1	0.445454	3.91137	1	3.91137	1	0.255665	-1.96767	XM_086001.6	LOC148003	19	PREDICTED: Homo sapiens similar to Galactoside-binding soluble lectin 13 (Placental tissue protein 13) (Placenta protein 13) (PP13) (Galectin-13), transcript variant 1 (LOC148003), mRNA.		LOC148003	5550692	Homo sapiens	RefSeq	ILMN_41467	XM_086001.6	XM_086001.6		148003	89056779	XM_086001.6	XP_086001.2	5550692	A	181	GACACAGACTTGCAAATAGTTATGGTTGTGACTGAGTTTCTTCGTGACAC	+	44823164-44823164:44838232-44838280	19q13.2a
ILMN_1652721	LOC648758	14.0448	0.0584416	1	0.568831	3.9112	1	3.9112	1	0.255676	-1.96761	XM_945024.1	LOC648758		PREDICTED: Homo sapiens hypothetical protein LOC648757, transcript variant 2 (LOC648758), mRNA.		LOC648758	1400241	Homo sapiens	RefSeq	ILMN_137607	XM_945024.1	XM_945024.1		648758	89058059	XM_945024.1	XP_950117.1	1400241	I	683	TGGGGGCTGTCTTAGAACCTGCGGGGGTCTCGGGTTCTGCCGCCGGCCCA
ILMN_1804464	LOC653238	14.0433	0.0584416	1	0.602597	3.91105	1	3.91105	1	0.255686	-1.96756	XM_932365.1	LOC653238	5	PREDICTED: Homo sapiens similar to TFIIH basal transcription factor complex p44 subunit (Basic transcription factor 2 44 kDa subunit) (BTF2-p44) (General transcription factor IIH polypeptide 2), transcript variant 2 (LOC653238), mRNA.		LOC653238	3120128	Homo sapiens	RefSeq	ILMN_31737	XM_932365.1	XM_932365.1		653238	88983590	XM_932365.1	XP_937458.1	3120128	I	1494	TTCCTCTCACTTTACCCACCCCGAGTTACCAGCAGTTTTCTATTGCTTCT	+	68901222-68901271	5q13.2a
ILMN_1774369	LOC200420	14.04	0.0584416	1	0.522078	3.91073	1	3.91073	1	0.255707	-1.96744	NM_145300.1	LOC200420	2	Homo sapiens LOC200420 (LOC200420), mRNA.		LOC200420	4250400	Homo sapiens	RefSeq	ILMN_3970	NM_145300.1	NM_145300.1		200420	21686980	NM_145300.1	NP_660343.1	4250400	S	1263	GGCAAGTTCGTAGAGACAGAATGTAGAACAGGGCTTTCCGGGGGCTGGAG	+	73765873-73765922	2p13.2a
ILMN_1775931	EPHA3	14.0302	0.0584416	1	0.451948	3.90979	1	3.90979	1	0.255768	-1.96709	NM_005233.3	EPHA3	3	Homo sapiens EPH receptor A3 (EPHA3), transcript variant 1, mRNA.	HEK4; ETK1; HEK; TYRO4; ETK	EPHA3	4040544	Homo sapiens	RefSeq	ILMN_180558	NM_005233.3	NM_005233.3		2042	32967312	NM_005233.3	NP_005224.2	4040544	I	5439	GGAGTAGAGGTACTAGAATGCTTACGGCCATCTCTTTGTACAGGAACTGC	+	89613604-89613653	3p11.2a-p11.1b	Double layer of lipid molecules that encloses all cells, and, in eukaryotes, many organelles; may be a single or double lipid bilayer; also includes associated proteins [goid 16020] [evidence IEA]; Penetrating at least one phospholipid bilayer of a membrane. May also refer to the state of being buried in the bilayer with no exposure outside the bilayer. When used to describe a protein, indicates …	The process of introducing a phosphate group on to a protein [goid 6468] [evidence IEA]; The series of molecular signals generated as a consequence of a transmembrane receptor tyrosine kinase binding to its physiological ligand [goid 7169] [evidence IEA]; The process of introducing a phosphate group on to a protein [goid 6468] [evidence IEA]; The cascade of processes by which a signal interacts w…	Interacting selectively with a nucleotide, any compound consisting of a nucleoside that is esterified with (ortho)phosphate or an oligophosphate at any hydroxyl group on the ribose or deoxyribose moiety [goid 166] [evidence IEA]; Combining with an extracellular or intracellular messenger to initiate a change in cell activity [goid 4872] [evidence IEA]; Combining with an ephrin to initiate a chang…	HEK4; ETK1; HEK; TYRO4; ETK
ILMN_1758292	LOC648758	15.6447	0.0441558	1.05289	0.437662	4.05699	1.03766	4.05699	1.03766	0.255771	-1.96708	XM_941204.1	LOC648758		PREDICTED: Homo sapiens hypothetical protein LOC648757, transcript variant 1 (LOC648758), mRNA.		LOC648758	1110008	Homo sapiens	RefSeq	ILMN_137595	XM_941204.1	XM_941204.1		648758	89058057	XM_941204.1	XP_946297.1	1110008	A	121	CCTGGGACTCTTACCTGCCCGGAGCGGACTGGAGGGGACGCGGCTACACG
ILMN_1667104	LOC401442	14.0119	0.0584416	1	0.622078	3.90803	1	3.90803	1	0.255883	-1.96644	XM_379543.3	LOC401442	8	PREDICTED: Homo sapiens hypothetical LOC401442 (LOC401442), mRNA.		LOC401442	4540386	Homo sapiens	RefSeq	ILMN_40067	XM_379543.4	XM_379543.4		401442	113419898	XM_379543.4	XP_379543.1	4540386	S	274	GGGCGAGGTGGGCGCCGGCGAGAAGGCGGAGCCCCCGGACAGCGTAGGTT	+	678821-678870	8p23.3b
ILMN_1700199	KCNH5	14.005	0.0584416	1	0.850649	3.90737	1	3.90737	1	0.255927	-1.9662	NM_172376.1	KCNH5	14	Homo sapiens potassium voltage-gated channel, subfamily H (eag-related), member 5 (KCNH5), transcript variant 2, mRNA.	EAG2; H-EAG2; Kv10.2	KCNH5	1340397	Homo sapiens	RefSeq	ILMN_22718	NM_172376.1	NM_172376.1		27133	27886647	NM_172376.1	NP_758964.1	1340397	I	2042	GAAGGGTGACCTGCTGGGTGTGAAACTGCTGCACGACTTCCTACTTCACC	-	63179356-63179404:63179405-63179405	14q23.2a-q23.2b	Double layer of lipid molecules that encloses all cells, and, in eukaryotes, many organelles; may be a single or double lipid bilayer; also includes associated proteins [goid 16020] [evidence IEA]; Penetrating at least one phospholipid bilayer of a membrane. May also refer to the state of being buried in the bilayer with no exposure outside the bilayer. When used to describe a protein, indicates …	A conserved series of molecular signals found in prokaryotes and eukaryotes; involves autophosphorylation of a histidine kinase and the transfer of the phosphate group to an aspartate that then acts as a phospho-donor to response regulator proteins [goid 160] [evidence IEA]; Any process that modulates the frequency, rate or extent of DNA-dependent transcription [goid 6355] [evidence IEA]; The dir…	Catalysis of the phosphorylation of a specific transcription regulator in response to the presence of a particular signal substance outside the cell [goid 155] [evidence IEA]; Catalysis of the transmembrane transfer of an ion by a voltage-gated channel. An ion is an atom or group of atoms carrying an electric charge by virtue of having gained or lost one or more electrons [goid 5244] [evidence IE…	EAG2; H-EAG2; Kv10.2
ILMN_1723381	TSSK4	13.9994	0.0584416	1	0.522078	3.90683	1	3.90683	1	0.255962	-1.966	NM_174944.2	TSSK4	14	Homo sapiens testis-specific serine kinase 4 (TSSK4), mRNA.	C14orf20; c14_5117; MGC133264; TSSK5; STK22E	TSSK4	6840414	Homo sapiens	RefSeq	ILMN_23720	NM_174944.2	NM_174944.2		283629	42734400	NM_174944.2	NP_777604.2	6840414	S	1088	TGCTTGAGGCCATGTGCCAGCTCCACAACACCACTAAACAGCACCAATCC	+	23747125-23747174	14q12a		The process of introducing a phosphate group on to a protein [goid 6468] [pmid 15964553] [evidence IDA]; The process of introducing a phosphate group on to a protein [goid 6468] [evidence ISS]; The biological process whose specific outcome is the progression of a multicellular organism over time from an initial condition (e.g. a zygote or a young adult) to a later condition (e.g. a multicellular …	Interacting selectively with a nucleotide, any compound consisting of a nucleoside that is esterified with (ortho)phosphate or an oligophosphate at any hydroxyl group on the ribose or deoxyribose moiety [goid 166] [evidence IEA]; Interacting selectively with magnesium (Mg) ions [goid 287] [pmid 15964553] [evidence IDA]; Interacting selectively with magnesium (Mg) ions [goid 287] [evidence ISS]; C…	C14orf20; c14_5117; MGC133264; TSSK5; STK22E
ILMN_1721465	LOC646376	13.9887	0.0584416	1	0.574026	3.90581	1	3.90581	1	0.256029	-1.96562	XM_934980.1	LOC646376	3	PREDICTED: Homo sapiens hypothetical protein LOC646376 (LOC646376), mRNA.		LOC646376	4250543	Homo sapiens	RefSeq	ILMN_30639	XM_934980.1	XM_934980.1		646376	88965785	XM_934980.1	XP_940073.1	4250543	S	126	GCGACTTGCCCAAACCCTACAAAAAGCACTGTGCCAGGTGCTGGATTTAT	-	178796158-178796183:178823109-178823132
ILMN_1731453	KIAA1712	13.9801	0.0584416	1	0.44026	3.90498	1	3.90498	1	0.256084	-1.96531	NM_030633.1	KIAA1712	4	Homo sapiens KIAA1712 (KIAA1712), mRNA.	PS1TP3	KIAA1712	1470181	Homo sapiens	RefSeq	ILMN_5346	NM_030633.1	NM_030633.1		80817	30794213	NM_030633.1	NP_085136.1	1470181	S	3684	GCTCAACAGTGAAAGTAGCAGGGAAAGAGCTGGGCAAGGCCAAGACCATC	+	175489879-175489928	4q34.1c				PS1TP3
ILMN_1651967	TP53I3	13.9764	0.0584416	1	0.820779	3.90462	1	3.90462	1	0.256107	-1.96518	NM_004881.2	TP53I3	2	Homo sapiens tumor protein p53 inducible protein 3 (TP53I3), transcript variant 1, mRNA.	PIG3	TP53I3	4640341	Homo sapiens	RefSeq	ILMN_21366	NM_004881.2	NM_004881.2		9540	22538443	NM_004881.2	NP_004872.2	4640341	I	233	GCATCCAGCCCTGTACCGCCATCCCACTTCCCGCCGTTCCCATCTGTGTT	-	24307446-24307495	2p23.3d	The part of a cell or its extracellular environment in which a gene product is located. A gene product may be located in one or more parts of a cell and its location may be as specific as a particular macromolecular complex, that is, a stable, persistent association of macromolecules that function together [goid 5575] [evidence ND ]	The activation, by oxidative stress, of any of the steps required for cell death by apoptosis [goid 8631] [evidence NAS]; The process of removal or addition of one or more electrons with or without the concomitant removal or addition of a proton or protons [goid 55114] [evidence IEA]	The selective, often stoichiometric, interaction of a molecule with one or more specific sites on another molecule [goid 5488] [evidence IEA]; Interacting selectively with zinc (Zn) ions [goid 8270] [evidence IEA]; Catalysis of an oxidation-reduction (redox) reaction, a reversible chemical reaction in which the oxidation state of an atom or atoms within a molecule is altered. One substrate acts a…	PIG3
ILMN_1659488	PLXNB2	13.9532	0.0584416	1	0.454545	3.90239	1	3.90239	1	0.256253	-1.96436	XM_371474.3	PLXNB2	22	Homo sapiens plexin B2 (PLXNB2), mRNA.	PLEXB2; Nbla00445; MM1; dJ402G11.3; KIAA0315	PLXNB2	1820168	Homo sapiens	RefSeq	ILMN_308861	NM_012401.2	NM_012401.2		23654	149363635	NM_012401.2	NP_036533.2	1820168	I	2279	ACCCCAAAGCTGTCCCACGATGCCAACGAGACGCTGCCCCTGCACCTCTA	-	50722588-50722637	22q13.33b	The living contents of a cell; the matter contained within (but not including) the plasma membrane, usually taken to exclude large vacuoles and masses of secretory or ingested material. In eukaryotes it includes the nucleus and cytoplasm [goid 5622] [evidence IEA]; All of the contents of a cell excluding the plasma membrane and nucleus, but including other subcellular structures [goid 5737] [pmid…	The cascade of processes by which a signal interacts with a receptor, causing a change in the level or activity of a second messenger or other downstream target, and ultimately effecting a change in the functioning of the cell [goid 7165] [evidence IEA]; The biological process whose specific outcome is the progression of a multicellular organism over time from an initial condition (e.g. a zygote …	Combining with an extracellular or intracellular messenger to initiate a change in cell activity [goid 4872] [evidence IEA]; Interacting selectively with any protein or protein complex (a complex of two or more proteins that may include other nonprotein molecules) [goid 5515] [evidence IEA]; Interacting selectively with any protein or protein complex (a complex of two or more proteins that may in…
ILMN_1860125		13.9379	0.0584416	1	0.823377	3.90091	1	3.90091	1	0.25635	-1.96381	Hs.553351	HS.553351		UI-CF-EN1-acv-c-17-0-UI.s1 UI-CF-EN1 Homo sapiens cDNA clone UI-CF-EN1-acv-c-17-0-UI 3, mRNA sequence		HS.553351	650477	Homo sapiens	Unigene	ILMN_111356	Hs.553351		Hs.553351		19593345	BM975754		650477	S	578	GCAGTGTGGCAATCCTGACGTGGGAGGGATTTTGGCGGGCTGAGGTTGCA
ILMN_1675371	LOC648069	13.9277	0.0584416	1	0.671429	3.89992	1	3.89992	1	0.256415	-1.96345	XM_937121.1	LOC648069		PREDICTED: Homo sapiens hypothetical protein LOC648069 (LOC648069), mRNA.		LOC648069	5560600	Homo sapiens	RefSeq	ILMN_31204	XM_937121.1	XM_937121.1		648069	88981098	XM_937121.1	XP_942214.1	5560600	S	257	CCCATGCTGCAATATGGAAAGAAGGGGAGTTCCTAACTTTTGGGGGAAAC
ILMN_1757958	SLC26A5	13.914	0.0584416	1	0.538961	3.89859	1	3.89859	1	0.256503	-1.96295	NM_206884.1	SLC26A5	7	Homo sapiens solute carrier family 26, member 5 (prestin) (SLC26A5), transcript variant c, mRNA.	MGC118888; DFNB61; MGC118886; MGC118887; MGC118889; PRES	SLC26A5	4730382	Homo sapiens	RefSeq	ILMN_24858	NM_206884.1	NM_206884.1		375611	45827801	NM_206884.1	NP_996767.1	4730382	A	861	CTGGTCCGTGGGTTTACCACCGCAGCAGCTGTGCATGTCTTCACCTCCAT	-	103050892-103050941	7q22.1g	Double layer of lipid molecules that encloses all cells, and, in eukaryotes, many organelles; may be a single or double lipid bilayer; also includes associated proteins [goid 16020] [evidence IEA]; Penetrating at least one phospholipid bilayer of a membrane. May also refer to the state of being buried in the bilayer with no exposure outside the bilayer. When used to describe a protein, indicates …	The directed movement of substances (such as macromolecules, small molecules, ions) into, out of, within or between cells, or within a multicellular organism [goid 6810] [evidence IEA]; The directed movement of sulfate into, out of, within or between cells [goid 8272] [evidence IEA]; The directed movement of substances (such as macromolecules, small molecules, ions) into, out of, within or betwee…	Enables the directed movement of substances (such as macromolecules, small molecules, ions) into, out of, within or between cells [goid 5215] [evidence IEA]; Catalysis of the secondary active transfer of sulfate from one side of the membrane to the other. Secondary active transport is catalysis of the transfer of a solute from one side of a membrane to the other, up its concentration gradient. Th…	MGC118888; DFNB61; MGC118886; MGC118887; MGC118889; PRES
ILMN_3291329	LOC389024	13.909	0.0584416	1	0.538961	3.89811	1	3.89811	1	0.256535	-1.96277	XM_001716715.1	LOC389024		PREDICTED: Homo sapiens similar to hCG2005742 (LOC389024), mRNA.		LOC389024	4900059	Homo sapiens	RefSeq	ILMN_348510	XM_001716715.1	XM_001716715.1		389024	169163740	XM_001716715.1	XP_001716767.1	4900059	M	1038	GCTGAGAATTCAGCTGGACAGCCATAGGGGCTCTGGCATGGAGACTGGAA
ILMN_1716827	LOC647366	13.888	0.0584416	1	0.472727	3.89608	1	3.89608	1	0.256668	-1.96202	XM_936437.1	LOC647366		PREDICTED: Homo sapiens similar to tripartite motif protein 17 (LOC647366), mRNA.		LOC647366	7050348	Homo sapiens	RefSeq	ILMN_170963	XR_018122.1	XR_018122.1		647366	113422862	XR_018122.1		7050348	S	862	GGACAGGCTCAAGAGATTCAGAGTTGATTTTACTCTGCAGCCTGAAAGGG
ILMN_1685845	POLDIP3	13.8723	0.0584416	1	0.512987	3.89456	1	3.89456	1	0.256769	-1.96146	NM_032311.3	POLDIP3	22	Homo sapiens polymerase (DNA-directed), delta interacting protein 3 (POLDIP3), transcript variant 1, mRNA.	SKAR; PDIP46; KIAA1649	POLDIP3	7330228	Homo sapiens	RefSeq	ILMN_11068	NM_032311.3	NM_032311.3		84271	30089917	NM_032311.3	NP_115687.2	7330228	I	552	TCCACAGCAGAAAGCCATGGCACCACTTCATCCCCATCCTGCCGGAATGA	-	42998010-42998059	22q13.2b	A membrane-bounded organelle of eukaryotic cells in which chromosomes are housed and replicated. In most cells, the nucleus contains all of the cell's chromosomes except the organellar chromosomes, and is the site of RNA synthesis and processing. In some species, or in specialized cell types, RNA metabolism or DNA replication may be absent [goid 5634] [evidence IEA]		Interacting selectively with a nucleotide, any compound consisting of a nucleoside that is esterified with (ortho)phosphate or an oligophosphate at any hydroxyl group on the ribose or deoxyribose moiety [goid 166] [evidence IEA]; Interacting selectively with an RNA molecule or a portion thereof [goid 3723] [evidence IEA]; Interacting selectively with any protein or protein complex (a complex of t…	SKAR; PDIP46; KIAA1649
ILMN_1698753	PRDM13	13.8535	0.0584416	1	0.664935	3.89273	1	3.89273	1	0.256889	-1.96078	NM_021620.2	PRDM13	6	Homo sapiens PR domain containing 13 (PRDM13), mRNA.	PFM10; MU-MB-20.220	PRDM13	1990603	Homo sapiens	RefSeq	ILMN_21671	NM_021620.3	NM_021620.3		59336	124107613	NM_021620.3	NP_067633.2	1990603	S	2545	TGGTGCTGAAACTCAGAGCAACAGTTCAGAGGTGGCGTAAATCTGGCCAC	+	100062795-100062844	6q16.3a	The living contents of a cell; the matter contained within (but not including) the plasma membrane, usually taken to exclude large vacuoles and masses of secretory or ingested material. In eukaryotes it includes the nucleus and cytoplasm [goid 5622] [evidence IEA]; A membrane-bounded organelle of eukaryotic cells in which chromosomes are housed and replicated. In most cells, the nucleus contains …	The synthesis of either RNA on a template of DNA or DNA on a template of RNA [goid 6350] [evidence IEA]; Any process that modulates the frequency, rate or extent of DNA-dependent transcription [goid 6355] [evidence IEA]	Interacting selectively with DNA (deoxyribonucleic acid) [goid 3677] [evidence IEA]; Interacting selectively with zinc (Zn) ions [goid 8270] [evidence IEA]; Interacting selectively with any metal ion [goid 46872] [evidence IEA]; Interacting selectively with zinc (Zn) ions [goid 8270] [evidence IEA]	PFM10; MU-MB-20.220
ILMN_1913494		13.8076	0.0584416	1	0.702597	3.88827	1	3.88827	1	0.257184	-1.95913	Hs.254602	HS.254602		hz63a07.x1 NCI_CGAP_Lu24 Homo sapiens cDNA clone IMAGE:3212628 3, mRNA sequence		HS.254602	1570402	Homo sapiens	Unigene	ILMN_83558	Hs.254602		Hs.254602		9512980	BE467205		1570402	S	205	GACTATCATAAGGCGATTTTCCCATCACCACCCCTGCTCAGGTTACTACC
ILMN_1670144	OR10H2	13.8041	0.0584416	1	0.522078	3.88792	1	3.88792	1	0.257207	-1.959	NM_013939.1	OR10H2	19	Homo sapiens olfactory receptor, family 10, subfamily H, member 2 (OR10H2), mRNA.	MGC138383	OR10H2	1030577	Homo sapiens	RefSeq	ILMN_19047	NM_013939.1	NM_013939.1		26538	7330336	NM_013939.1	NP_039227.1	1030577	S	771	TGTCATCTACCTCAAGCCCAAAGGTCCCCACTCTCAGGAGGGTGACACCC	+	15700624-15700673	19p13.12a	The membrane surrounding a cell that separates the cell from its external environment. It consists of a phospholipid bilayer and associated proteins [goid 5886] [evidence IEA]; Penetrating at least one phospholipid bilayer of a membrane. May also refer to the state of being buried in the bilayer with no exposure outside the bilayer. When used to describe a protein, indicates that all or part of t…	The cascade of processes by which a signal interacts with a receptor, causing a change in the level or activity of a second messenger or other downstream target, and ultimately effecting a change in the functioning of the cell [goid 7165] [evidence IEA]; The series of molecular signals generated as a consequence of a G-protein coupled receptor binding to its physiological ligand [goid 7186] [evid…	Combining with an extracellular or intracellular messenger to initiate a change in cell activity [goid 4872] [evidence IEA]; Combining with airborne compounds to initiate a change in cell activity. These receptors are used for the sense of smell [goid 4984] [evidence IEA]	MGC138383
ILMN_1698085	C14orf21	13.8019	0.0584416	1	0.467533	3.88771	1	3.88771	1	0.257221	-1.95892	NM_174913.1	C14ORF21	14	Homo sapiens chromosome 14 open reading frame 21 (C14orf21), mRNA.	KIAA2021	C14ORF21	1430553	Homo sapiens	RefSeq	ILMN_9819	NM_174913.1	NM_174913.1		161424	28212271	NM_174913.1	NP_777573.1	1430553	S	1804	GCTGCTGAGCTTGGGGAGCAGAACCAGGAGCTGATAAGAGACCCTTTCGG	+	23843632-23843644:23843984-23844020	14q12a	A membrane-bounded organelle of eukaryotic cells in which chromosomes are housed and replicated. In most cells, the nucleus contains all of the cell's chromosomes except the organellar chromosomes, and is the site of RNA synthesis and processing. In some species, or in specialized cell types, RNA metabolism or DNA replication may be absent [goid 5634] [pmid 18029348] [evidence IDA]; Any of the va…		Interacting selectively with an RNA molecule or a portion thereof [goid 3723] [evidence IEA]; The selective, often stoichiometric, interaction of a molecule with one or more specific sites on another molecule [goid 5488] [evidence IEA]; The selective, often stoichiometric, interaction of a molecule with one or more specific sites on another molecule [goid 5488] [evidence IEA]	KIAA2021
ILMN_3249101	SDR9C7	13.7983	0.0584416	1	0.95974	3.88736	1	3.88736	1	0.257244	-1.95879	NM_148897.1	SDR9C7	12	Homo sapiens short chain dehydrogenase/reductase family 9C, member 7 (SDR9C7), mRNA.	MGC126602; SDRO; FLJ16333; RDHS; MGC126600	SDR9C7	1230139	Homo sapiens	RefSeq	ILMN_23893	NM_148897.1	NM_148897.1		121214	22507404	NM_148897.1	NP_683695.1	1230139	S	673	AGGCTGCCTCAGGAGACCCGGGACAGCTACGGAGAGGATTATTTCCGCAT	-	57323175-57323224	12q13.3a				MGC126602; SDRO; FLJ16333; RDHS; MGC126600
ILMN_3237868	LOC100133598	13.7968	0.0584416	1	0.911688	3.88722	1	3.88722	1	0.257254	-1.95874	XM_001721691.1	LOC100133598		PREDICTED: Homo sapiens hypothetical LOC100133598 (LOC100133598), mRNA.		LOC100133598	2320240	Homo sapiens	RefSeq	ILMN_337514	XM_001721691.1	XM_001721691.1		100133598	169205156	XM_001721691.1	XP_001721743.1	2320240	S	144	TGGAGAAGTAAGGAGGTACCACTCTCAAGGAGGCTGTCAGTAGAGGGGAC
ILMN_1697790	AGPAT1	13.7942	0.0584416	1	0.918182	3.88696	1	3.88696	1	0.25727	-1.95864	NM_006411.2	AGPAT1	6	Homo sapiens 1-acylglycerol-3-phosphate O-acyltransferase 1 (lysophosphatidic acid acyltransferase, alpha) (AGPAT1), transcript variant 1, mRNA.	MGC5423; MGC4007; LPAAT-alpha; 1-AGPAT1; G15; LPAATA	AGPAT1	990369	Homo sapiens	RefSeq	ILMN_5338	NM_006411.2	NM_006411.2		10554	26787964	NM_006411.2	NP_006402.1	990369	I	187	AAATCCCGTCGCCCCCTTGGCACCGACACCCCGACAGAGACAGAGACACA	-	32251641-32251690	6p21.32b	The irregular network of unit membranes, visible only by electron microscopy, that occurs in the cytoplasm of many eukaryotic cells. The membranes form a complex meshwork of tubular channels, which are often expanded into slitlike cavities called cisternae. The ER takes two forms, rough (or granular), with ribosomes adhering to the outer surface, and smooth (with no ribosomes attached) [goid 5783…	The chemical reactions and pathways resulting in the formation of phosphatidic acid, any derivative of glycerol phosphate in which both the remaining hydroxyl groups of the glycerol moiety are esterified with fatty acids [goid 6654] [pmid 9461603] [evidence TAS]; The chemical reactions and pathways, including anabolism and catabolism, by which living organisms transform chemical substances. Metab…	Catalysis of the reaction: acyl-CoA + 1-acyl-sn-glycerol 3-phosphate = CoA + 1,2-diacyl-sn-glycerol 3-phosphate [goid 3841] [pmid 9461603] [evidence NAS]; Catalysis of the generalized reaction: acyl-carrier + reactant = acyl-reactant + carrier [goid 8415] [evidence IEA]; Catalysis of the transfer of a group, e.g. a methyl group, glycosyl group, acyl group, phosphorus-containing, or other groups, …	MGC5423; MGC4007; LPAAT-alpha; 1-AGPAT1; G15; LPAATA
ILMN_3243268	ALG10	13.7913	0.0584416	1	0.493507	3.88668	1	3.88668	1	0.257289	-1.95854	NM_032834.3	ALG10	12	Homo sapiens asparagine-linked glycosylation 10, alpha-1,2-glucosyltransferase homolog (S. pombe) (ALG10), mRNA.	FLJ14751; KCR1	ALG10	3140711	Homo sapiens	RefSeq	ILMN_163253	NM_032834.3	NM_032834.3		84920	147904263	NM_032834.3	NP_116223.3	3140711	S	2660	TGGCTGTGTGCAATTCTTGGAGTTCTTTGGCTTCTGGACAAATCTTGTCC	+	34072036-34072085	12p11.1b	The irregular network of unit membranes, visible only by electron microscopy, that occurs in the cytoplasm of many eukaryotic cells. The membranes form a complex meshwork of tubular channels, which are often expanded into slitlike cavities called cisternae. The ER takes two forms, rough (or granular), with ribosomes adhering to the outer surface, and smooth (with no ribosomes attached) [goid 5783…		Catalysis of the transfer of a glycosyl group from one compound (donor) to another (acceptor) [goid 16757] [evidence IEA]	FLJ14751; KCR1
ILMN_2244009	LBH	13.7896	0.0584416	1	0.474026	3.88651	1	3.88651	1	0.2573	-1.95848	NM_030915.1	LBH	2	Homo sapiens limb bud and heart development homolog (mouse) (LBH), mRNA.	MGC163287; MGC104312; DKFZP566J091	LBH	840369	Homo sapiens	RefSeq	ILMN_21350	NM_030915.1	NM_030915.1		81606	13569871	NM_030915.1	NP_112177.1	840369	I	158	ACGCAGGGACCGTTTTTAAATCACAGGGGCGTGTGTCAGCCTGCCCTAGG	+	30308056-30308105	2p23.1b	A membrane-bounded organelle of eukaryotic cells in which chromosomes are housed and replicated. In most cells, the nucleus contains all of the cell's chromosomes except the organellar chromosomes, and is the site of RNA synthesis and processing. In some species, or in specialized cell types, RNA metabolism or DNA replication may be absent [goid 5634] [evidence IEA]; All of the contents of a cell…	The synthesis of either RNA on a template of DNA or DNA on a template of RNA [goid 6350] [evidence IEA]; Any process that modulates the frequency, rate or extent of DNA-dependent transcription [goid 6355] [evidence IEA]; The biological process whose specific outcome is the progression of a multicellular organism over time from an initial condition (e.g. a zygote or a young adult) to a later condi…		MGC163287; MGC104312; DKFZP566J091
ILMN_3306944	CASC2	13.788	0.0584416	1	0.753247	3.88636	1	3.88636	1	0.25731	-1.95842	XR_041333.1	CASC2	10	PREDICTED: Homo sapiens misc_RNA (CASC2), miscRNA.		CASC2	2970327	Homo sapiens	RefSeq	ILMN_333812	XR_041333.1	XR_041333.1		255082	169188847	XR_041333.1		2970327	A	516	GGACGTGGGTACCTGCAGAGGCCGGCAGATGGAGATTCAGAAACATAAGG	+	119796577-119796604:119799013-119799034	10q26.11b
ILMN_1850574		13.7835	0.0584416	1	0.472727	3.88592	1	3.88592	1	0.257339	-1.95826	Hs.545111	HS.545111	7	ax32g01.x1 Proliferating Human Erythroid Cells (LCB:ax library) Homo sapiens cDNA clone ax32g01 random, mRNA sequence		HS.545111	6370161	Homo sapiens	Unigene	ILMN_108394	Hs.545111		Hs.545111		14342403	BG943031		6370161	S	220	GAAAAGGTGAGGATGAAGTGAGTCATTACAGAACACTGGGTAGCACAGGC	-	18102386-18102435
ILMN_1669215	SRPK2	13.7773	0.0584416	1	0.712987	3.88531	1	3.88531	1	0.25738	-1.95803	NM_182691.1	SRPK2	7	Homo sapiens SFRS protein kinase 2 (SRPK2), transcript variant 1, mRNA.	FLJ36101; SFRSK2	SRPK2	2900739	Homo sapiens	RefSeq	ILMN_30159	NM_182692.1	NM_182692.1		6733	33188448	NM_182692.1	NP_872634.1	2900739	A	3179	GCAGTGGGCAGAATACTTCTCACAGCTCAAAGATAACAGTGATCACATTC	-	104757403-104757452	7q22.2a	A membrane-bounded organelle of eukaryotic cells in which chromosomes are housed and replicated. In most cells, the nucleus contains all of the cell's chromosomes except the organellar chromosomes, and is the site of RNA synthesis and processing. In some species, or in specialized cell types, RNA metabolism or DNA replication may be absent [goid 5634] [evidence IEA]; All of the contents of a cell…	The aggregation, arrangement and bonding together of the spliceosome, a ribonucleoprotein apparatus that catalyzes nuclear mRNA splicing via transesterification reactions [goid 245] [evidence IEA]; The process of introducing a phosphate group on to a protein [goid 6468] [evidence IEA]; A series of reactions, mediated by protein kinases, which occurs as a result of a single trigger reaction or com…	Interacting selectively with a nucleotide, any compound consisting of a nucleoside that is esterified with (ortho)phosphate or an oligophosphate at any hydroxyl group on the ribose or deoxyribose moiety [goid 166] [evidence IEA]; Interacting selectively with magnesium (Mg) ions [goid 287] [evidence IEA]; Catalysis of the reaction: ATP + a protein serine/threonine = ADP + protein serine/threonine …	FLJ36101; SFRSK2
ILMN_1777550	ARL13A	13.7734	0.0584416	1	0.574026	3.88493	1	3.88493	1	0.257405	-1.95789	NM_001012990.1	ARL13A	X	Homo sapiens ADP-ribosylation factor-like 13A (ARL13A), mRNA.	dJ341D10.2; ARL13	ARL13A	4730291	Homo sapiens	RefSeq	ILMN_176840	NM_001012990.2	NM_001012990.2		392509	124248532	NM_001012990.2	NP_001013008.2	4730291	S	691	GCCAACTACCACCTACCTCGAGCATCTCAATCTCCAAGAATAACACAGGC	+	100129126-100129175	Xq22.1c			Interacting selectively with a nucleotide, any compound consisting of a nucleoside that is esterified with (ortho)phosphate or an oligophosphate at any hydroxyl group on the ribose or deoxyribose moiety [goid 166] [evidence IEA]; Interacting selectively with GTP, guanosine triphosphate [goid 5525] [evidence IEA]	dJ341D10.2; ARL13
ILMN_1903512		13.7715	0.0584416	1	0.554546	3.88474	1	3.88474	1	0.257417	-1.95782	Hs.575816	HS.575816	1	qf64e12.x1 Soares_testis_NHT Homo sapiens cDNA clone IMAGE:1754830 3, mRNA sequence		HS.575816	6200152	Homo sapiens	Unigene	ILMN_127997	Hs.575816		Hs.575816		3753729	AI201123		6200152	S	100	AGGCAGCAGACTCGAATAGGTCCATATCCCACCAGTGAGCAGGCTGAGGT	+	218725164-218725213
ILMN_1851540		13.7628	0.0584416	1	0.68052	3.88389	1	3.88389	1	0.257474	-1.9575	Hs.390250	HS.390250	3	AV707343 ADB Homo sapiens cDNA clone ADBBSH02 5, mRNA sequence		HS.390250	1030626	Homo sapiens	Unigene	ILMN_89362	Hs.390250		Hs.390250		10724610	AV707343		1030626	S	541	GCACGTGTTCCTTCAGTACTTTGGTGATTTTTATCCCCCTTGTGATGCAC	-	193340451-193340470:193340473-193340502
ILMN_1694012	NME2	13.7573	0.0584416	1	0.474026	3.88336	1	3.88336	1	0.257509	-1.9573	NM_001018137.1	NME2	17	Homo sapiens non-metastatic cells 2, protein (NM23B) expressed in (NME2), transcript variant 2, mRNA.	MGC111212; NM23-H2; NM23B; puf; NDPKB; NDPK-B	NME2	1050446	Homo sapiens	RefSeq	ILMN_17588	NM_001018137.1	NM_001018137.1		4831	66392191	NM_001018137.1	NP_001018147.1	1050446	I	99	TCCAGGGGCGCACCTCAGGGTGAACTGGAAAACTCGACCGCACTTTAGTG	+	46597988-46598037	17q21.33b	Projection at the leading edge of a crawling cell; the protrusions are supported by a microfilament meshwork [goid 1726] [pmid 11919189] [evidence IDA]; A membrane-bounded organelle of eukaryotic cells in which chromosomes are housed and replicated. In most cells, the nucleus contains all of the cell's chromosomes except the organellar chromosomes, and is the site of RNA synthesis and processing.…	The chemical reactions and pathways resulting in the formation of GTP, guanosine triphosphate [goid 6183] [evidence IEA]; The chemical reactions and pathways resulting in the formation of UTP, uridine (5'-)triphosphate [goid 6228] [evidence IEA]; The chemical reactions and pathways resulting in the formation of CTP, cytidine 5'-triphosphate [goid 6241] [evidence IEA]; The chemical reactions and p…	Interacting selectively with a nucleotide, any compound consisting of a nucleoside that is esterified with (ortho)phosphate or an oligophosphate at any hydroxyl group on the ribose or deoxyribose moiety [goid 166] [evidence IEA]; Catalysis of the reaction: ATP + nucleoside diphosphate = ADP + nucleoside triphosphate [goid 4550] [evidence IEA]; Interacting selectively with ATP, adenosine 5'-tripho…	MGC111212; NM23-H2; NM23B; puf; NDPKB; NDPK-B
ILMN_1663298	LOC339047	13.7195	0.0584416	1	0.71948	3.87965	1	3.87965	1	0.257755	-1.95593	XM_932363.1	LOC339047	16	PREDICTED: Homo sapiens hypothetical protein LOC339047, transcript variant 17 (LOC339047), mRNA.		LOC339047	7150577	Homo sapiens	RefSeq	ILMN_38611	XM_932363.1	XM_932363.1		339047	89039812	XM_932363.1	XP_937456.1	7150577	I	56	AGTGCCCACATCACACAGCATCTAGCACGTAACTGCACCCCGGGAGTCGT	+	16327097-16327146	16p13.11b
ILMN_1697578	LOC647286	15.1887	0.048052	1.04972	0.438961	4.01692	1.03542	4.01692	1.03542	0.257766	-1.95587	XM_941201.1	LOC647286		PREDICTED: Homo sapiens similar to chromosome 1 open reading frame 36 (LOC647286), mRNA.		LOC647286	7650129	Homo sapiens	RefSeq	ILMN_43757	XM_941201.2	XM_941201.2		647286	113424966	XM_941201.2	XP_946294.2	7650129	S	1123	GTACAAAACTTAGATATTAACCTTGACTTTTATTCTACAATGAAGCTACG			14q32.33a
ILMN_1661523	TTTY18	13.7023	0.0584416	1	0.732468	3.87797	1	3.87797	1	0.257867	-1.9553	NR_001550.1	TTTY18	Y	Homo sapiens testis-specific transcript, Y-linked 18 (non-protein coding) (TTTY18), non-coding RNA.		TTTY18	1400139	Homo sapiens	RefSeq	ILMN_9661	NR_001550.1	NR_001550.1		252950	32563552	NR_001550.1		1400139	S	172	TCTGAGAGCCAGGAGCCCGAGTCTGTCTCAAGAACTTGCACATGCCTGTC	-	8551919-8551919:8611411-8611459	Yp11.2e
ILMN_3282570	LOC391135	13.701	0.0584416	1	0.490909	3.87784	1	3.87784	1	0.257875	-1.95525	XR_017319.2	LOC391135	1	PREDICTED: Homo sapiens misc_RNA (LOC391135), miscRNA.		LOC391135	1580600	Homo sapiens	RefSeq	ILMN_176278	XR_017319.2	XR_017319.2		391135	169162700	XR_017319.2		1580600	M	611	GCAAGGGCAAAATGAGAAACCGTCATTGTATCCAGTGCACAGGCCCCTAC	-	169919575-169919624	1q24.3b
ILMN_1757099	C10orf81	13.6984	0.0584416	1	0.637662	3.87759	1	3.87759	1	0.257892	-1.95516	NM_024889.3	C10ORF81	10	Homo sapiens chromosome 10 open reading frame 81 (C10orf81), mRNA.	FLJ23537; bA211N11.2; RP11-211N11.2	C10ORF81	4290307	Homo sapiens	RefSeq	ILMN_9269	NM_024889.3	NM_024889.3		79949	46391074	NM_024889.3	NP_079165.3	4290307	S	3097	CCAGCTCTGGGAAACAAATGTCCAGATGCCAGCCTCATAGTTGAACTTGG	+	115531150-115531199	10q25.3a				FLJ23537; bA211N11.2; RP11-211N11.2
ILMN_3247665	LOC100134560	13.6945	0.0584416	1	0.890909	3.8772	1	3.8772	1	0.257918	-1.95502	XM_001718995.1	LOC100134560	7	PREDICTED: Homo sapiens similar to hCG1821214 (LOC100134560), mRNA.		LOC100134560	50408	Homo sapiens	RefSeq	ILMN_350313	XM_001718995.1	XM_001718995.1		100134560	169170779	XM_001718995.1	XP_001719047.1	50408	S	181	GAGAGGGACCGTTCGGGTCCGCGGGGCCGGGAATGGAGGTGGGAGGGCGG	-	142479777-142479826
ILMN_1731313	LOC651345	13.689	0.0584416	1	0.78052	3.87666	1	3.87666	1	0.257954	-1.95482	XM_946159.1	LOC651345		PREDICTED: Homo sapiens hypothetical protein LOC651345, transcript variant 1 (LOC651345), mRNA.		LOC651345	2030528	Homo sapiens	RefSeq	ILMN_32224	XM_946159.1	XM_946159.1		651345	89057474	XM_946159.1	XP_951252.1	2030528	A	151	GGCAGATGGCAGGAAGGAACCATTGGAGATACTCATTACTCTTTGAAGGC
ILMN_1673605	PRSSL1	13.6803	0.0584416	1	0.867533	3.87581	1	3.87581	1	0.25801	-1.9545	NM_214710.1	PRSSL1		Homo sapiens protease, serine-like 1 (PRSSL1), mRNA.	UNQ782	PRSSL1	2360603	Homo sapiens	RefSeq	ILMN_17609	NM_214710.2	NM_214710.2		400668	141802910	NM_214710.2	NP_999875.1	2360603	S	771	TGTACACGCAGGTGTCCGCCTTTGTGGCCTGGATCTGGGACGTGGTTCGG			19p13.3j	The space external to the outermost structure of a cell. For cells without external protective or external encapsulating structures this refers to space outside of the plasma membrane. This term covers the host cell environment outside an intracellular parasite [goid 5576] [evidence IEA]; A semiautonomous, self replicating organelle that occurs in varying numbers, shapes, and sizes in the cytopla…	The hydrolysis of a peptide bond or bonds within a protein [goid 6508] [evidence IEA]	Catalysis of the hydrolysis of internal, alpha-peptide bonds in a polypeptide chain by a catalytic mechanism that involves a catalytic triad consisting of a serine nucleophile that is activated by a proton relay involving an acidic residue (e.g. aspartate or glutamate) and a basic residue (usually histidine) [goid 4252] [evidence IEA]; Catalysis of the hydrolysis of a peptide bond. A peptide bond…	UNQ782
ILMN_1663562	OR2A1	13.6722	0.0584416	1	0.627273	3.87501	1	3.87501	1	0.258064	-1.9542	NM_001005287.1	OR2A1	7	Homo sapiens olfactory receptor, family 2, subfamily A, member 1 (OR2A1), mRNA.		OR2A1	1300189	Homo sapiens	RefSeq	ILMN_166257	NM_001005287.1	NM_001005287.1		346528	52627212	NM_001005287.1	NP_001005287.1	1300189	S	2	TGGGGGAAAATCAGACAATGGTCACAGAGTTCCTCCTACTGGGATTTCTC	+	143646152-143646201	7q35a	The membrane surrounding a cell that separates the cell from its external environment. It consists of a phospholipid bilayer and associated proteins [goid 5886] [evidence IEA]; Penetrating at least one phospholipid bilayer of a membrane. May also refer to the state of being buried in the bilayer with no exposure outside the bilayer. When used to describe a protein, indicates that all or part of t…	The hydrolysis of a peptide bond or bonds within a protein [goid 6508] [evidence IEA]; The cascade of processes by which a signal interacts with a receptor, causing a change in the level or activity of a second messenger or other downstream target, and ultimately effecting a change in the functioning of the cell [goid 7165] [evidence IEA]; The series of molecular signals generated as a consequenc…	Combining with an extracellular or intracellular messenger to initiate a change in cell activity [goid 4872] [evidence IEA]; Combining with airborne compounds to initiate a change in cell activity. These receptors are used for the sense of smell [goid 4984] [evidence IEA]; Catalysis of the hydrolysis of peptide bonds by a mechanism in which water acts as a nucleophile, one or two metal ions hold …
ILMN_1774689	TUSC3	13.6589	0.0584416	1	0.655844	3.87371	1	3.87371	1	0.258151	-1.95372	NM_006765.2	TUSC3	8	Homo sapiens tumor suppressor candidate 3 (TUSC3), transcript variant 1, mRNA.	D8S1992; N33; OST3A; MGC13453	TUSC3	2480400	Homo sapiens	RefSeq	ILMN_2352	NM_006765.2	NM_006765.2		7991	30410787	NM_006765.2	NP_006756.2	2480400	I	1243	CTGGACTTTGAGTGAGAAGATGTGATTTGGACCATGGCACTTAAAAACTC	+	15519782-15519805:15524960-15524985	8p22c	A semiautonomous, self replicating organelle that occurs in varying numbers, shapes, and sizes in the cytoplasm of virtually all eukaryotic cells. It is notably the site of tissue respiration [goid 5739] [evidence IEA]; The irregular network of unit membranes, visible only by electron microscopy, that occurs in the cytoplasm of many eukaryotic cells. The membranes form a complex meshwork of tubul…	The posttranslational glycosylation of protein via the N4 atom of peptidyl-asparagine forming N4-glycosyl-L-asparagine; the most common form is N-acetylglucosaminyl asparagine; N-acetylgalactosaminyl asparagine also occurs; this modification typically occurs in extracellular peptides with an N-X-(ST) motif. Partial modification has been observed to occur with cysteine, rather than serine or threo…	Catalysis of the reaction: dolichyl diphosphooligosaccharide + protein L-asparagine = dolichyl diphosphate + a glycoprotein with the oligosaccharide chain attached by glycosylamine linkage to protein L-asparagine [goid 4579] [pmid 12887896] [evidence TAS]	D8S1992; N33; OST3A; MGC13453
ILMN_1693886	LOC653105	13.6576	0.0584416	1	0.474026	3.87358	1	3.87358	1	0.258159	-1.95367	XM_926359.1	LOC653105	1	PREDICTED: Homo sapiens similar to Proline-rich nuclear receptor coactivator 2, transcript variant 1 (LOC653105), mRNA.		LOC653105	3190414	Homo sapiens	RefSeq	ILMN_43921	XM_926359.1	XM_926359.1		653105	88944402	XM_926359.1	XP_931452.1	3190414	I	93	ACTGACTTGCCCGCGTGTGTCTGAACCGCCTTCACAGGGAGGCAACTTTT	+	29040-29089
ILMN_1814353	ARGFXP2	13.6496	0.0584416	1	0.71039	3.87279	1	3.87279	1	0.258212	-1.95337	NR_002222.1	ARGFXP2	17	Homo sapiens arginine-fifty homeobox pseudogene 2 (ARGFXP2), non-coding RNA.		ARGFXP2	5720176	Homo sapiens	RefSeq	ILMN_18049	NR_002222.1	NR_002222.1		503640	60593083	NR_002222.1		5720176	S	493	CAGGAGAAGCCTGGAATGCCTTCTCCAAGAACAGACCACAATCTCCCCTC	-	30478048-30478097	17q11.2d
ILMN_1653665	TTN	13.6455	0.0584416	1	0.723377	3.87239	1	3.87239	1	0.258239	-1.95322	NM_133437.1	TTN	2	Homo sapiens titin (TTN), transcript variant novex-2, mRNA.	HMERF; LGMD2J; MPRM; CMPD4; CMD1G; TMD; CMH9; DKFZp451N061; FLJ32040	TTN	2190037	Homo sapiens	RefSeq	ILMN_11519	NM_133437.1	NM_133437.1		7273	20143921	NM_133437.1	NP_597681.1	2190037	I	10641	GCACTGAGCTATCTAAGGAATGTGCTAAAGAGTCCACGGGTGAGGCGCCC	-	179329468-179329517	2q31.2b	A highly compacted molecule of DNA and associated proteins resulting in a cytologically distinct structure that remains in the nucleus [goid 794] [pmid 10481174] [evidence TAS]; The living contents of a cell; the matter contained within (but not including) the plasma membrane, usually taken to exclude large vacuoles and masses of secretory or ingested material. In eukaryotes it includes the nucle…	A process whereby force is generated within striated muscle tissue, resulting in a change in muscle geometry. Force generation involves a chemo-mechanical energy conversion step. The chemo-mechanical energy conversion step is carried out by the actin/myosin complex activity, which generates force through ATP hydrolysis. Striated muscle is a type of muscle in which the repeating units (sarcomeres)…	Interacting selectively with a nucleotide, any compound consisting of a nucleoside that is esterified with (ortho)phosphate or an oligophosphate at any hydroxyl group on the ribose or deoxyribose moiety [goid 166] [evidence IEA]; Catalysis of the reaction: ATP + a protein serine/threonine = ADP + protein serine/threonine phosphate [goid 4674] [pmid 9804419] [evidence IDA]; Catalysis of the reacti…	HMERF; LGMD2J; MPRM; CMPD4; CMD1G; TMD; CMH9; DKFZp451N061; FLJ32040
ILMN_1745724	CAGE1	13.6387	0.0584416	1	0.749351	3.87172	1	3.87172	1	0.258283	-1.95297	NM_205864.1	CAGE1	6	Homo sapiens cancer antigen 1 (CAGE1), mRNA.	bA69L16.7; FLJ40441; CTAG3	CAGE1	6330546	Homo sapiens	RefSeq	ILMN_7023	NM_205864.2	NM_205864.2		285782	111548658	NM_205864.2	NP_995586.1	6330546	I	150	AGGGGGTCGTACCTTCCTAACTTCACCACTCTCTGGGAAGACACCGCACC	-	7389743-7389792	6p24.3c				bA69L16.7; FLJ40441; CTAG3
ILMN_1759861	LOC646653	13.6027	0.0597403	1	0.685714	3.86816	1	3.86816	1	0.258521	-1.95165	XM_933798.1	LOC646653	5	PREDICTED: Homo sapiens hypothetical protein LOC646653 (LOC646653), mRNA.		LOC646653	3370504	Homo sapiens	RefSeq	ILMN_45978	XM_933798.1	XM_933798.1		646653	88982587	XM_933798.1	XP_938891.1	3370504	S	1223	ATTGGCAGGTGTAGGAAGACAAGGAGATGACAAAGGGAACTGGAAATGAG	-	34235906-34235955
ILMN_1746148	LRRC33	13.5934	0.0597403	1	0.761039	3.86725	1	3.86725	1	0.258582	-1.95131	NM_198565.1	LRRC33	3	Homo sapiens leucine rich repeat containing 33 (LRRC33), mRNA.	MGC50789; GARPL1; UNQ3030	LRRC33	5220678	Homo sapiens	RefSeq	ILMN_19500	NM_198565.1	NM_198565.1		375387	38348405	NM_198565.1	NP_940967.1	5220678	S	2145	GTCATCAAGAGCCGCTGCCACTGGTCCTCCGTTTACTGACCTGGCTGTGT	+	196388555-196388593:196388594-196388604	3q29g	Double layer of lipid molecules that encloses all cells, and, in eukaryotes, many organelles; may be a single or double lipid bilayer; also includes associated proteins [goid 16020] [evidence IEA]; Penetrating at least one phospholipid bilayer of a membrane. May also refer to the state of being buried in the bilayer with no exposure outside the bilayer. When used to describe a protein, indicates …		Interacting selectively with any protein or protein complex (a complex of two or more proteins that may include other nonprotein molecules) [goid 5515] [evidence IEA]	MGC50789; GARPL1; UNQ3030
ILMN_1663059	LOC731837	13.5901	0.0597403	1	0.78052	3.86692	1	3.86692	1	0.258604	-1.95118	XM_933393.1	LOC731837		PREDICTED: Homo sapiens hypothetical protein LOC731837 (LOC731837), mRNA.		LOC731837	1010291	Homo sapiens	RefSeq	ILMN_166661	XM_001130999.1	XM_001130999.1		731837	113422168	XM_001130999.1	XP_001130999.1	1010291	S	301	CAGCCCGCTTCCTCCGGTCCGCGCCAGGCCCGCGAGGGTCTGAGTCCCGG
ILMN_1768783	ATP11A	13.5828	0.0597403	1	0.602597	3.8662	1	3.8662	1	0.258652	-1.95091	NM_032189.2	ATP11A	13	Homo sapiens ATPase, class VI, type 11A (ATP11A), transcript variant 2, mRNA.	ATPIH; ATPIS	ATP11A	6980551	Homo sapiens	RefSeq	ILMN_13123	NM_032189.3	NM_032189.3		23250	150421680	NM_032189.3	NP_115565.3	6980551	I	3422	TGCGCACAGCCTCGGGACCGCGACTCAGAATTCACCCCTCTTGCCTCTCT	+	112584137-112584186	13q34c	Double layer of lipid molecules that encloses all cells, and, in eukaryotes, many organelles; may be a single or double lipid bilayer; also includes associated proteins [goid 16020] [evidence IEA]; Double layer of lipid molecules that encloses all cells, and, in eukaryotes, many organelles; may be a single or double lipid bilayer; also includes associated proteins [goid 16020] [evidence IEA]; Pen…	The directed movement of substances (such as macromolecules, small molecules, ions) into, out of, within or between cells, or within a multicellular organism [goid 6810] [evidence IEA]; The directed movement of substances (such as macromolecules, small molecules, ions) into, out of, within or between cells, or within a multicellular organism [goid 6810] [evidence IEA]; The chemical reactions and …	Interacting selectively with ATP, adenosine 5'-triphosphate, a universally important coenzyme and enzyme regulator [goid 5524] [evidence IEA]; Catalysis of the transfer of a solute or solutes from one side of a membrane to the other according to the reaction: ATP + H2O = ADP + phosphate, to directly drive the transport of ions across a membrane. The reaction is characterized by the transient form…	ATPIH; ATPIS
ILMN_2276290	RALGPS2	13.5801	0.0597403	1	0.458442	3.86593	1	3.86593	1	0.25867	-1.95081	NM_152663.2	RALGPS2	1	Homo sapiens Ral GEF with PH domain and SH3 binding motif 2 (RALGPS2), transcript variant 2, mRNA.	KIAA0351; FLJ10244; FLJ25604; dJ595C2.1	RALGPS2	6250630	Homo sapiens	RefSeq	ILMN_17213	NM_152663.2	NM_152663.2		55103	32441282	NM_152663.2	NP_689876.2	6250630	I	2297	CTGCCATGAACCATGCTTCTTATCTCAGAACTGACCTGTGGAAACCCCTG	+	177152324-177152373	1q25.2b	The living contents of a cell; the matter contained within (but not including) the plasma membrane, usually taken to exclude large vacuoles and masses of secretory or ingested material. In eukaryotes it includes the nucleus and cytoplasm [goid 5622] [evidence IEA]; All of the contents of a cell excluding the plasma membrane and nucleus, but including other subcellular structures [goid 5737] [evid…	Any series of molecular signals in which a small monomeric GTPase relays one or more of the signals [goid 7264] [evidence IEA]; Any series of molecular signals in which a small monomeric GTPase relays one or more of the signals [goid 7264] [evidence IEA]; Any series of molecular signals in which a small monomeric GTPase relays one or more of the signals [goid 7264] [evidence IEA]; Any series of m…	Stimulates the exchange of guanyl nucleotides by a GTPase. Under normal cellular physiological conditions, the concentration of GTP is higher than that of GDP, favoring the replacement of GDP by GTP in association with the GTPase [goid 5085] [evidence IEA]; Stimulates the exchange of guanyl nucleotides by a GTPase. Under normal cellular physiological conditions, the concentration of GTP is higher…	KIAA0351; FLJ10244; FLJ25604; dJ595C2.1
ILMN_1686274	LOC642733	13.5587	0.0597403	1	0.536364	3.86381	1	3.86381	1	0.258812	-1.95002	XM_926595.1	LOC642733	6	PREDICTED: Homo sapiens hypothetical protein LOC642733 (LOC642733), mRNA.		LOC642733	2000609	Homo sapiens	RefSeq	ILMN_46635	XM_926595.1	XM_926595.1		642733	88990447	XM_926595.1	XP_931688.1	2000609	S	82	TTATTAAAAATAAACAACTGCTAGTTCTATCTTTAGTATTATCTATGCAA	-	4756485-4756534
ILMN_1663453	HIST1H2AI	13.5563	0.0597403	1	0.509091	3.86357	1	3.86357	1	0.258828	-1.94994	NM_003509.2	HIST1H2AI	6	Homo sapiens histone cluster 1, H2ai (HIST1H2AI), mRNA.	H2A/c; H2AFC	HIST1H2AI	2340370	Homo sapiens	RefSeq	ILMN_26131	NM_003509.2	NM_003509.2		8329	15718713	NM_003509.2	NP_003500.1	2340370	S	377	GAGCCACCACAAGGCGAAGGGCAAGTAGAAGCCTGGATTAGTTTGCAGCA	+	27776353-27776380:27776381-27776402	6p22.1c				H2A/c; H2AFC
ILMN_1685699	PRSS3	13.5559	0.0597403	1	0.623377	3.86353	1	3.86353	1	0.258831	-1.94992	NM_002771.2	PRSS3	9	Homo sapiens protease, serine, 3 (mesotrypsin) (PRSS3), mRNA.	TRY3; MTG; TRY4; PRSS4	PRSS3	5080139	Homo sapiens	RefSeq	ILMN_19426	NM_002771.2	NM_002771.2		5646	21536451	NM_002771.2	NP_002762.2	5080139	S	456	TGAGCTTTGGTGCTGACTACCCAGACGAGCTGAAGTGCCTGGATGCTCCG	+	33788069-33788080:33788484-33788521	9p13.3d	The space external to the outermost structure of a cell. For cells without external protective or external encapsulating structures this refers to space outside of the plasma membrane. This term covers the host cell environment outside an intracellular parasite [goid 5576] [evidence IEA]; That part of a multicellular organism outside the cells proper, usually taken to be outside the plasma membra…	The hydrolysis of a peptide bond or bonds within a protein [goid 6508] [pmid 6698368] [evidence IDA]; The hydrolysis of a peptide bond or bonds within a protein [goid 6508] [pmid 8294000] [evidence NAS]; The whole of the physical, chemical, and biochemical processes carried out by multicellular organisms to break down ingested nutrients into components that may be easily absorbed and directed int…	Catalysis of the hydrolysis of internal, alpha-peptide bonds in a polypeptide chain by a catalytic mechanism that involves a catalytic triad consisting of a serine nucleophile that is activated by a proton relay involving an acidic residue (e.g. aspartate or glutamate) and a basic residue (usually histidine) [goid 4252] [pmid 6698368] [evidence IDA]; Catalysis of the hydrolysis of internal, alpha…	TRY3; MTG; TRY4; PRSS4
ILMN_1818562		13.5487	0.0597403	1	0.746753	3.86282	1	3.86282	1	0.258879	-1.94965	Hs.571515	HS.571515	8	Homo sapiens cDNA clone IMAGE:5267453		HS.571515	670017	Homo sapiens	Unigene	ILMN_123696	Hs.571515		Hs.571515		26252005	BC040572		670017	S	2982	TTGGGGACTGGCAGGTAGTTTTTCTCTCCCCTTTGATAGCCTGGGGCTTC	+	91732671-91732720
ILMN_1667906	NR2E3	13.5468	0.0597403	1	0.536364	3.86263	1	3.86263	1	0.258891	-1.94959	NM_014249.2	NR2E3	15	Homo sapiens nuclear receptor subfamily 2, group E, member 3 (NR2E3), transcript variant 2, mRNA.	rd7; ESCS; PNR; RNR; MGC49976	NR2E3	3840630	Homo sapiens	RefSeq	ILMN_13058	NM_014249.2	NM_014249.2		10002	30581147	NM_014249.2	NP_055064.1	3840630	I	1498	CCCCAGCAATTCCTCGTAGGTGTGTGTACCCAGCAGAAATGCCCACCGAA	+	69897153-69897202	15q23b	A membrane-bounded organelle of eukaryotic cells in which chromosomes are housed and replicated. In most cells, the nucleus contains all of the cell's chromosomes except the organellar chromosomes, and is the site of RNA synthesis and processing. In some species, or in specialized cell types, RNA metabolism or DNA replication may be absent [goid 5634] [evidence IEA]; A membrane-bounded organelle …	Any process that stops, prevents or reduces the frequency, rate or extent of transcription from an RNA polymerase II promoter [goid 122] [evidence IEA]; The synthesis of either RNA on a template of DNA or DNA on a template of RNA [goid 6350] [evidence IEA]; Any process that modulates the frequency, rate or extent of DNA-dependent transcription [goid 6355] [evidence IEA]; The cascade of processes …	The function of binding to a specific DNA sequence in order to modulate transcription. The transcription factor may or may not also interact selectively with a protein or macromolecular complex [goid 3700] [evidence IEA]; Combining with a steroid hormone to initiate a change in cell activity [goid 3707] [evidence IEA]; Interacting selectively with a steroid, any of a large group of substances tha…	rd7; ESCS; PNR; RNR; MGC49976
ILMN_1651567	WHSC1	13.5403	0.0597403	1	0.812987	3.86199	1	3.86199	1	0.258934	-1.94934	NM_133336.1	WHSC1	4	Homo sapiens Wolf-Hirschhorn syndrome candidate 1 (WHSC1), transcript variant 9, mRNA.	TRX5; REIIBP; NSD2; KIAA1090; MMSET	WHSC1	2230739	Homo sapiens	RefSeq	ILMN_10371	NM_133336.1	NM_133336.1		7468	19913360	NM_133336.1	NP_579891.1	2230739	I	79	GGGATTTGCTTCAGAATAATCTGGCAGGGGGACGTGGAACCAGGTATGGA	+	1910884-1910933	4p16.3b	A membrane-bounded organelle of eukaryotic cells in which chromosomes are housed and replicated. In most cells, the nucleus contains all of the cell's chromosomes except the organellar chromosomes, and is the site of RNA synthesis and processing. In some species, or in specialized cell types, RNA metabolism or DNA replication may be absent [goid 5634] [evidence IEA]; A membrane-bounded organelle …	The synthesis of either RNA on a template of DNA or DNA on a template of RNA [goid 6350] [evidence IEA]; Any process that modulates the frequency, rate or extent of DNA-dependent transcription [goid 6355] [evidence IEA]; The process by which anatomical structures are generated and organized. Morphogenesis pertains to the creation of form [goid 9653] [pmid 9618163] [evidence TAS]; The alteration o…	Interacting selectively with any protein or protein complex (a complex of two or more proteins that may include other nonprotein molecules) [goid 5515] [evidence IEA]; Interacting selectively with zinc (Zn) ions [goid 8270] [evidence IEA]; Catalysis of the reaction: S-adenosyl-L-methionine + histone L-lysine = S-adenosyl-L-homocysteine + histone N6-methyl-L-lysine. The methylation of peptidyl-lys…	TRX5; REIIBP; NSD2; KIAA1090; MMSET
ILMN_1680003	TNFSF12	13.5261	0.0597403	1	0.666234	3.86058	1	3.86058	1	0.259029	-1.94882	NM_153012.1	TNFSF12	17	Homo sapiens tumor necrosis factor (ligand) superfamily, member 12 (TNFSF12), transcript variant 2, mRNA.	DR3LG; APO3L; MGC20669; MGC129581; TWEAK	TNFSF12	1300332	Homo sapiens	RefSeq	ILMN_25202	NM_153012.1	NM_153012.1		8742	23510440	NM_153012.1	NP_694557.1	1300332	I	655	GAGAGGACACATCTCCCACCATTACCAGAGGGTCAAAGGAGAACAAGAGA	+	7397813-7397862	17p13.1d	The space external to the outermost structure of a cell. For cells without external protective or external encapsulating structures this refers to space outside of the plasma membrane. This term covers the host cell environment outside an intracellular parasite [goid 5576] [evidence IEA]; That part of a multicellular organism outside the cells proper, usually taken to be outside the plasma membra…	Any process that activates or increases the rate or extent of endothelial cell proliferation [goid 1938] [pmid 14961121] [evidence TAS]; A form of programmed cell death induced by external or internal signals that trigger the activity of proteolytic caspases, whose actions dismantle the cell and result in cell death. Apoptosis begins internally with condensation and subsequent fragmentation of th…	Functions to control the survival, growth, differentiation and effector function of tissues and cells [goid 5125] [evidence IEA]; Interacting selectively with the tumor necrosis factor receptor [goid 5164] [evidence IEA]	DR3LG; APO3L; MGC20669; MGC129581; TWEAK
ILMN_3253646	LOC100128256	13.5167	0.0597403	1	0.798701	3.85964	1	3.85964	1	0.259091	-1.94847	XM_001717044.1	LOC100128256	18	PREDICTED: Homo sapiens hypothetical LOC100128256 (LOC100128256), mRNA.		LOC100128256	840719	Homo sapiens	RefSeq	ILMN_335516	XM_001717044.1	XM_001717044.1		100128256	169212745	XM_001717044.1	XP_001717096.1	840719	M	534	AATCCTGCGGAAGGTTTTCCGGGAGAATGGGAGAGCCCAGGGCGAGGCCA	+	74908571-74908603:74909794-74909810	18q23c
ILMN_1660060	LOC648167	13.5143	0.0597403	1	0.825974	3.8594	1	3.8594	1	0.259107	-1.94838	XM_943225.1	LOC648167		PREDICTED: Homo sapiens hypothetical protein LOC648167 (LOC648167), mRNA.		LOC648167	630059	Homo sapiens	RefSeq	ILMN_45931	XM_943225.1	XM_943225.1		648167	89038845	XM_943225.1	XP_948318.1	630059	S	76	GCAGCCGGTACCATAAAACGCCCAAGGGCTGAGGAGTGCCAGCACACAAT
ILMN_3310186	MIR106B	13.4966	0.0597403	1	0.757143	3.85764	1	3.85764	1	0.259226	-1.94772	NR_029831.1	MIR106B		Homo sapiens microRNA 106b (MIR106B), microRNA.		MIR106B	2450767	Homo sapiens	RefSeq	ILMN_388084	NR_029831.1	NR_029831.1		406900	262206053	NR_029831.1		2450767	S	11	TAAAGTGCTGACAGTGCAGATAGTGGTCCTCTCCGTGCTACCGCACTGTG			7q22.1c
ILMN_1658111	MGC34800	13.4778	0.0597403	1	0.512987	3.85577	1	3.85577	1	0.259352	-1.94702	XR_000960.1	MGC34800		PREDICTED: Homo sapiens hypothetical protein MGC34800 (MGC34800), misc RNA.		MGC34800	6200427	Homo sapiens	RefSeq	ILMN_165531	XR_017712.1	XR_017712.1		162137	113418123	XR_017712.1		6200427	A	2056	CCAGGAGAACAAGGAGATGGTCTAAACTAGCTCAACACACGGGACTCGCG			16p11.2a
ILMN_1742009	C3orf30	13.4591	0.0597403	1	0.488312	3.85391	1	3.85391	1	0.259477	-1.94632	NM_152539.1	C3ORF30	3	Homo sapiens chromosome 3 open reading frame 30 (C3orf30), mRNA.	FLJ32859	C3ORF30	6290075	Homo sapiens	RefSeq	ILMN_11474	NM_152539.1	NM_152539.1		152405	22749116	NM_152539.1	NP_689752.1	6290075	S	1171	AGGCAACAGCAAAGAGGACAAAGAGGCTGACTACAGAGTACAACCCTGCA	+	118866167-118866216	3q13.32b				FLJ32859
ILMN_3260026	LOC100130383	13.4473	0.0597403	1	0.518182	3.85273	1	3.85273	1	0.259556	-1.94588	XR_038962.1	LOC100130383		PREDICTED: Homo sapiens misc_RNA (LOC100130383), miscRNA.		LOC100130383	540575	Homo sapiens	RefSeq	ILMN_340976	XR_038962.1	XR_038962.1		100130383	169160884	XR_038962.1		540575	M	1079	CGGATTTGATAAAAGACTTATGAGCAAGCTGGTTTGGCAGACAGTATACC			1p13.2d
ILMN_1652865	BAIAP2	16.5223	0.0402597	1.10285	0.427273	4.13112	1.07235	4.13112	1.07235	0.259578	-1.94576	NM_017451.1	BAIAP2	17	Homo sapiens BAI1-associated protein 2 (BAIAP2), transcript variant 2, mRNA.	IRSP53; BAP2	BAIAP2	1030164	Homo sapiens	RefSeq	ILMN_13758	NM_017451.1	NM_017451.1		10458	9257198	NM_017451.1	NP_059345.1	1030164	I	2104	CTGACTCCTGCAGGCACTGGGGAGCTCTGCTGGAATTGGGGGTTTAAAAC	+	76705052-76705101	17q25.3f	All of the contents of a cell excluding the plasma membrane and nucleus, but including other subcellular structures [goid 5737] [pmid 10343108] [evidence TAS]; The membrane surrounding a cell that separates the cell from its external environment. It consists of a phospholipid bilayer and associated proteins [goid 5886] [pmid 10343108] [evidence TAS]; A prolongation or process extending from a cel…	The cascade of processes by which a signal interacts with a receptor, causing a change in the level or activity of a second messenger or other downstream target, and ultimately effecting a change in the functioning of the cell [goid 7165] [evidence IEA]; The process whose specific outcome is the progression of nervous tissue over time, from its formation to its mature state [goid 7399] [evidence …	Interacting selectively with a protein C-terminus, the end of any peptide chain at which the 1-carboxy function of a constituent amino acid is not attached in peptide linkage to another amino-acid residue [goid 8022] [pmid 10343108] [evidence TAS]; The binding activity of a molecule that brings together a cytoskeletal molecule and one or more other molecules, permitting them to function in a coor…	IRSP53; BAP2
ILMN_1796288	COL5A3	13.4437	0.0597403	1	0.666234	3.85237	1	3.85237	1	0.259581	-1.94574	NM_015719.2	COL5A3	19	Homo sapiens collagen, type V, alpha 3 (COL5A3), mRNA.		COL5A3	5560300	Homo sapiens	RefSeq	ILMN_16905	NM_015719.3	NM_015719.3		50509	110735434	NM_015719.3	NP_056534.2	5560300	S	5838	GGGACTTCCCTTGACTGGGTTGTGTTTCTTTTCCTGCCTCAGCCCAGCTC	-	10070523-10070572	19p13.2c	The space external to the outermost structure of a cell. For cells without external protective or external encapsulating structures this refers to space outside of the plasma membrane. This term covers the host cell environment outside an intracellular parasite [goid 5576] [evidence IEA]; Any of the various assemblies in which collagen chains form a left-handed triple helix; may assemble into hig…	The attachment of a cell, either to another cell or to an underlying substrate such as the extracellular matrix, via cell adhesion molecules [goid 7155] [evidence IEA]; The binding of a cell to the extracellular matrix via adhesion molecules [goid 7160] [evidence IEA]; The process whose specific outcome is the progression of the muscle over time, from its formation to the mature structure. The mu…	The action of a molecule that contributes to the structural integrity of the extracellular matrix [goid 5201] [evidence NAS]; Interacting selectively with heparin, any member of a group of glycosaminoglycans found mainly as an intracellular component of mast cells and which consist predominantly of alternating alpha1-4-linked D-galactose and N-acetyl-D-glucosamine-6-sulfate residues [goid 8201] […
[truncated: 8,641 more rows]
