# Supplementary material for: High expression of RTEL1 predicates worse progression in gliomas and promotes tumorigenesis through JNK/ELK1 cascade
Source: BMC Cancer. 2024 Mar 26;24:385. doi: 10.1186/s12885-024-12134-8 (PMC10967111; doi:10.1186/s12885-024-12134-8)
Supplement: Supplementary file 3 — Supplementary Material 3 [file 12885_2024_12134_MOESM3_ESM.xlsx]

## Sheet: SiRNA vs mock
Supplementary Table 3. Phospho-specific microarray results of the differential changed genes
Name	mock-Phospho/unphos	SiRNA-Phospho/unphos	SiRNA/mock	Swiss Prot
14-3-3 zeta (Phospho-Ser58)	0.783117	0.76947	0.982573	P63104
4E-BP1 (Phospho-Thr36)	1.00284	1.01631	1.01343	Q13541
Akt (Phospho-Ser473)	0.721728	0.820063	1.13625	P31749
Akt (Phospho-Thr308)	0.739544	0.786638	1.06368	P31749
Akt2 (Phospho-Ser474)	0.741406	0.847943	1.1437	P31751
AMPK1 (Phospho-Thr174)	0.733452	0.792496	1.0805	Q13131
BAD (Phospho-Ser112)	1.3614	1.89547	1.3923	Q92934
BAD (Phospho-Ser136)	0.578904	0.660131	1.14031	Q92934
BAD (Phospho-Ser155)	1.28737	1.66026	1.28965	Q92934
BCL-2 (Phospho-Ser70)	1.11861	1.49551	1.33693	P10415
BCL-2 (Phospho-Thr56)	1.14212	1.12324	0.983463	P10415
BCL-XL (Phospho-Ser62)	0.557617	0.438278	0.785985	Q07817
Beta-Catenin (Phospho-Ser37)	0.583594	0.671369	1.1504	P35222
Beta-Catenin (Phospho-Thr41/Phospho-Ser45)	1.79677	1.97171	1.09736	P35222
BRCA1 (Phospho-Ser1423)	0.8067	1.0958	1.35838	P38398
BRCA1 (Phospho-Ser1524)	0.701669	0.872884	1.24401	P38398
CaMKII (Phospho-Thr286)	1.46395	1.46313	0.999437	Q9UQM7
Caspase 9 (Phospho-Ser144)	1.15464	1.37173	1.18802	P55211
Caspase 9 (Phospho-Ser196)	0.258053	0.387167	1.50034	P55211
Caspase 9 (Phospho-Thr125)	1.10075	0.975534	0.886249	P55211
Caspase 9 (Phospho-Tyr153)	1.77175	1.54878	0.874155	P55211
Caspase-3 (Phospho-Ser150)	1.59123	1.62339	1.02021	P42574
Caveolin-1 (Phospho-Tyr14)	1.95596	2.11939	1.08356	Q03135
CDC2 (Phospho-Tyr15)	1.47347	1.29167	0.876618	P06493
cdc25A (Phospho-Ser75)	0.952623	1.14143	1.1982	P30304
cdc25C (Phospho-Ser216)	0.116518	0.135945	1.16672	P30307
CDK2 (Phospho-Thr160)	1.00238	0.729105	0.727375	P24941
Chk1 (Phospho-Ser280)	0.976084	1.01255	1.03736	O14757
Chk1 (Phospho-Ser317)	0.712895	0.640629	0.898629	O14757
Chk1 (Phospho-Ser345)	0.832711	0.83979	1.0085	O14757
Chk2 (Phospho-Ser516)	0.573985	0.528071	0.920009	O96017
Chk2 (Phospho-Thr68)	0.254918	0.236476	0.927656	O96017
c-Jun (Phospho-Ser243)	0.610325	0.647937	1.06163	P05412
c-Jun (Phospho-Ser73)	0.19075	0.234341	1.22852	P05412
c-Jun (Phospho-Thr239)	1.32083	1.08467	0.821201	P05412
c-Kit (Phospho-Tyr721)	2.10002	2.67594	1.27424	P10721
CREB (Phospho-Ser133)	1.14245	1.19014	1.04174	P16220
CrkII (Phospho-Tyr221)	0.899266	0.956272	1.06339	P46108
eEF2K (Phospho-Ser366)	0.552818	0.696933	1.26069	O00418
EGFR (Phospho-Tyr1110)	0.67714	0.580656	0.857513	P00533
eIF2a (Phospho-Ser51)	0.975733	1.20785	1.23789	P05198
elF4E (Phospho-Ser209)	0.658641	0.706874	1.07323	P06730
Elk-1 (Phospho-Ser383)	2.80513	0.567261	0.202223	P19419
ERK3 (Phospho-Ser189)	0.793875	0.922641	1.1622	Q16659
ERK8 (Phospho-Thr175/Tyr177)	0.671461	1.01106	1.50576	Q8TD08
Estrogen Receptor-alpha (Phospho-Ser167)	0.787979	0.957017	1.21452	P03372
Fak (Phospho-Tyr397)	1.19429	1.26634	1.06033	Q05397
FAK (Phospho-Tyr861)	0.58238	0.727315	1.24887	Q05397
FAK (Phospho-Tyr925)	1.03376	1.20217	1.16292	Q05397
FGF Receptor 1 (Phospho-Tyr154)	1.59361	1.44824	0.908775	P11362
FKHR (Phospho-Ser256)	0.904579	0.99727	1.10247	Q12778
GSK3 alpha (Phospho-Ser21)	0.829813	0.598762	0.721563	P49840
GSK3 beta (Phospho-Ser9)	1.7836	1.46567	0.821749	P49841
HDAC8 (Phospho-Ser39)	0.386095	0.414505	1.07358	Q9BY41
HER2 (Phospho-Tyr877)	1.44719	1.71448	1.1847	P04626
Histone H2A.X (Phospho-Ser139)	0.67399	0.97392	1.44501	P16104
HSF1 (Phospho-Ser303)	1.0375	0.928745	0.895176	Q00613
HSP27 (Phospho-Ser15)	1.3341	1.10238	0.826311	P04792
HSP27 (Phospho-Ser78)	1.2463	1.45694	1.16901	P04792
HSP90B (Phospho-Ser254)	0.74131	0.891599	1.20273	P08238
ICAM-1 (Phospho-Tyr512)	0.56972	0.654688	1.14914	P05362
IGF-1R (Phospho-Tyr1161)	1.25122	1.31	1.04697	P08069
IkB-a (Phospho-Ser32/Phospho-Ser36)	2.8951	2.26727	0.78314	P25963
IkB-a (Phospho-Tyr42)	1.39976	1.43647	1.02623	P25963
IkB-e (Phospho-Ser22)	0.805248	0.877493	1.08972	Q15653
IKK alpha (Phospho-Thr23)	0.70307	1.2688	1.80466	O15111
Integrin beta3 (Phospho-Tyr773)	1.34934	0.977747	0.724612	P05106
Integrin beta3 (Phospho-Tyr785)	1.30759	1.32877	1.01619	P05106
JAK1 (Phospho-Tyr1022)	1.07713	1.48721	1.38072	P23458
JAK2 (Phospho-Tyr1007)	0.690964	0.740761	1.07207	P23458
JAK2 (Phospho-Tyr221)	0.892921	1.0396	1.16426	P23458
JunB (Phospho-Ser259)	1.15599	1.16782	1.01023	P17275
JunB (Phospho-Ser79)	1.60383	2.01089	1.2538	P17275
JunD (Phospho-Ser255)	0.715545	0.773601	1.08114	P17535
Keratin 18 (Phospho-Ser33)	0.984247	0.524485	0.53288	P05783
MDM2 (Phospho-Ser166)	0.104833	0.144656	1.37986	Q00987
MEK1 (Phospho-Ser217)	0.691425	0.756726	1.09444	Q02750
MEK1 (Phospho-Ser221)	0.314249	0.37179	1.18311	Q02750
MEK1 (Phospho-Thr291)	0.744413	0.779184	1.04671	Q02750
MEK-2 (Phospho-Thr394)	0.910773	0.641597	0.704454	P36507
Met (Phospho-Tyr1349)	1.16527	1.14892	0.985972	P08581
MKK3 (Phospho-Ser189)	0.615844	0.715848	1.16239	P46734
MSK1 (Phospho-Ser376)	0.549101	0.57326	1.044	O75582
mTOR (Phospho-Ser2448)	0.882736	0.828469	0.938524	P42345
Myc (Phospho-Ser373)	0.591557	0.807152	1.36445	P01106
Myc (Phospho-Ser62)	0.700195	0.757274	1.08152	P01106
Myc (Phospho-Thr358)	0.206127	0.337007	1.63495	P01106
Myc (Phospho-Thr58)	1.07143	1.04231	0.972823	P01106
NFkB-p100/p52 (Phospho-Ser865)	1.07772	1.83578	1.70339	Q04206
NFkB-p100/p52 (Phospho-Ser869)	1.21114	1.14559	0.945876	Q04206
NFkB-p105/p50 (Phospho-Ser893)	1.30934	1.59831	1.22071	P19838
NFkB-p105/p50 (Phospho-Ser907)	1.33214	1.3003	0.976098	P19838
NFkB-p65 (Phospho-Ser529)	1.03685	1.33281	1.28544	Q04206
NFkB-p65 (Phospho-Thr254)	1.31556	1.3839	1.05194	Q04206
p21Cip1 (Phospho-Thr145)	0.579343	0.649306	1.12076	P38936
p27Kip1 (Phospho-Ser10)	0.826415	1.11412	1.34814	P46527
p27Kip1 (Phospho-Thr187)	0.672707	0.768619	1.14258	P46527
P38 MAPK (Phospho-Tyr182)	1.33758	1.42485	1.06525	Q16539
p44/42 MAP Kinase (Phospho-Thr202)	0.81248	0.794593	0.977985	P27361/P28482
p44/42 MAP Kinase (Phospho-Tyr204)	0.699588	0.674492	0.964127	P27361/P28482
p53 (Phospho-Ser315)	0.0772549	0.184184	2.3841	P04637
p53 (Phospho-Ser6)	1.23557	1.68317	1.36226	P04637
p70 S6 Kinase (Phospho-Ser424)	0.411247	0.564373	1.37235	P23443
PDGF Receptor beta (Phospho-Tyr751)	0.214275	0.346309	1.61619	P09619
PDK1 (Phospho-Ser241)	0.336122	0.320292	0.952905	O15530
PI3-kinase p85-alpha (Phospho-Tyr607)	0.912281	0.898999	0.985441	P27986
PI3-kinase p85-subunit alpha/gamma (Phospho-Tyr467/Tyr199)	0.773991	1.05358	1.36124	P27986/Q92569
PTEN (Phospho-Ser380/Phospho-Thr382/Phospho-Thr383)	1.43761	1.2417	0.863723	P60484
Pyk2 (Phospho-Tyr402)	0.974767	1.02606	1.05262	Q14289
Rac1/cdc42 (Phospho-Ser71)	0.550993	0.629801	1.14303	P63000
Raf1 (Phospho-Ser259)	0.722105	0.668367	0.925581	P04049
Rb (Phospho-Ser780)	1.08967	0.988438	0.907095	Q13972
Rel (Phospho-Ser503)	1.60332	1.96951	1.22839	Q04864
SAPK/JNK (Phospho-Thr183)	0.987768	0.876131	0.886981	P45983/P45984/P53779
Shc (Phospho-Tyr349)	0.643456	0.65707	1.02116	P29353
SHP-2 (Phospho-Tyr580)	0.955468	0.992162	1.0384	Q06124
Src (Phospho-Tyr418)	0.672862	0.624382	0.927949	P12931
Src (Phospho-Tyr529)	0.556028	0.558985	1.00532	P12931
STAT1 (Phospho-Ser727)	1.08765	0.984389	0.905063	P42224
STAT1 (Phospho-Tyr701)	1.54467	1.51234	0.979067	P42224
STAT3 (Phospho-Ser727)	1.39648	1.79874	1.28806	P40763
STAT3 (Phospho-Tyr705)	0.982107	1.04267	1.06166	P40763
STAT4 (Phospho-Tyr693)	0.533769	0.456888	0.855965	Q14765
STAT5A (Phospho-Ser780)	0.190032	0.235078	1.23704	P42229
STAT5A (Phospho-Tyr694)	1.14308	1.09222	0.955505	P42229
STAT6 (Phospho-Thr645)	0.793788	0.634306	0.799087	P42226
STAT6 (Phospho-Tyr641)	0.698504	0.72008	1.03089	P42226
Tau (Phospho-Ser404)	0.510838	0.415991	0.81433	P10636
Trk B (Phospho-Tyr515)	0.329608	0.283045	0.858733	Q16620
TYK2 (Phospho-Tyr1054)	0.440863	0.57154	1.29641	P29597
VEGFR2 (Phospho-Tyr951)	2.42418	2.25096	0.928544	P35968
